# Supplementary material for: SARS-CoV-2 ORF8 drives osteoclastogenesis in preexisting immune-mediated inflammatory diseases
Source: JCI Insight. 2024 Dec 20;9(24):e178820. doi: 10.1172/jci.insight.178820 (PMC11665583; doi:10.1172/jci.insight.178820)
Supplement: Supporting data values [file jciinsight-9-178820-s032.xlsx]

## Sheet: Fig. 1B
Healthy	IMID	COVID	COVID + IMID
68	52	53	68
69	55	70	67
51	59	68	86
60	76	40	44
51	79	69	47
68	82	89	59
59	54	82	80
50	68	49	31
79	76	78	79
50	65	25	54
81	66	78	55
68	41	75	49
28	61	82	68
47	60	57
64	73	41
76	41	33
63	72	50
58	47	73
64	78	64
59	37	79

## Sheet: Fig. 1C
	Male	Female
COVID + IMID	30.8	69.2
COVID	25	75
IMID	30	70
Healthy	35	65

## Sheet: Fig. 1D
RBC					RDW					Hematocrit					Hemoglobin					WBC					Platelet					Lymphocyte					Platelet:Lymphocyte
Healthy	COVID	IMID	COVID + IMID		Healthy	COVID	IMID	COVID + IMID		Healthy	COVID	IMID	COVID + IMID		Healthy	COVID	IMID	COVID + IMID		Healthy	COVID	IMID	COVID + IMID		Healthy	COVID	IMID	COVID + IMID		Healthy	COVID	IMID	COVID + IMID		Healthy	COVID	IMID	COVID + IMID
3.26	2.39	3.43	4.04		12.4	12.4	18.5	14.3		29.1	22.8	28.5	34.7		9.9	7.3	7.8	11.2		5.03	4.64	9.44	4.24		244	145	377	248		1.68	1.08	0.52	0.3		145.238	134.259	241.667	826.667
3.87	3.44	3.19	3.9		13.4	16.9	19	17		32.6	27	33.2	37.3		11	8.8	10.6	11.7		4.56	10.51	11.74	13.63		205	148	184	207		1	0.36	0.6	1.93		205	55.8491	127.778	107.254
2.43	3.6	4.08	4.64		15.4	14.2	18.6	14.5		22.4	27.6	34.1	41.8		7.1	9.1	9.8	13.1		7.84	3.55	4.42	8.88		47	167	341	227		1.86	0.83	1.44	2.68		65.2778	221.687	218.59	84.7015
2.64	2.91	4.25	3.28		12.1	13.2	14.9	16.9		25.8	26.4	35.7	28.8		8.3	8.5	11.5	9.6		6.8	8.64	6.69	4.54		228	184	231	298		0.72	0.15	1.56	1.17		166.187	43.4109	116.837	254.701
3.56	4.18	3.64	4.52		14.9	13.8	17	13		28.3	37.2	33.3	41.6		9	12.4	10.8	13		5.39	6.55	11.74	8.81		231	115	206	207		1.39	2.58	0.45	0.49		255.556	269.231	276.829	422.449
2.99	4.25	2.94	4.55		12.2	14.4	13.7	17.1		23.2	40.9	24.1	44.8		7.3	13.7	7.2	15.5		9.31	6.61	5.29	7.31		235	112	195	242		1.35	0.65	0.52	0.77		247.368	193.985	109.565	262.338
3.12	3.28	3.34	3.95		13.4	12.8	15	15.2		29.8	29	33.5	38		9.3	9.8	10.2	12		7.28	5.32	9.97	5.1		87	175	229	323		0.95	1.33	1.96	2.19		101.163	238.095	214.474	110.502
2.63	4.69	4.27	4.95		15.3	13.4	13	20.1		27.3	29.8	36.8	41.3		8.3	9.4	11.9	13.2		5.89	4.43	7.86	10.17		170	250	227	242		0.86	0.63	0.82	1.15		96.5909	176.923	242.308	280.87
3.99	3.02	3.48	4.09		13.2	14.9	15.5	13.6		34.2	34.2	33.4	32.1		11.2	11.3	10.6	10.3		7.31	8.29	10.03	10.75		201	171	504	304		1.76	0.2	4.6	1.23		149.612	232.558	176.119	247.154
3.87	3.56	3.46	4.59		15.1	13.3	14	13.7		24.2	36.4	25.4	40.7		7.8	11.9	8	12.9		7.22	4.22	4.59	8.26		151	258	189	333		1.84	0.91	0.76	1.34		251.748	375	157.522	248.507
2.61	3.75	3.87	4.48		12.9	14	18.2			26	31.1	37	41.4		7.9	9.2	11.8	14.5		8.91	10.44	9.54	4.44		239	150	236	233		0.81	0.86	0.78	0.67		34.7305	181.69	286.154	347.761
3.02	4.5	4.14	4.79		15.7	11.5	15.6			36.5	32.7	33.7	39.5		11.6	11.1	10.5	13.6		4.31	7.02	7.61	3.83		193	225	308	341		1.29	0.44	1.34	1.08		155.797	293.75	261.017	315.741
3.85	3.36	4.3			12.7	15.2	13.4			36	28.3	35			10	9.5	10.8			6.92	6.9	3.64			232	161	190			1.43	1.42	1.13					213.483
3.1	2.94	4.12			13.1	12.8	12			28.2	39.9	36.9			10.7	13.3	11.6			3.59	4.26	4.91			215	229	473			0.78	0.48	0.65
3.99	4.61	3.45				12.6	14.5			33.4	35.5	36.2			11.4	11.9	11.7				3.3	7.72				200	320			1.38		1.18
3.55	3.73	4.82				12.7	11.8			35.8	36	33.8			11.6	12.5	11.1				6.3	7.11				165						0.89
3.02	4.14	3.91				15.3	16.5			33.4	22.6	36.2			10.8	7.1	10.8				4.26	3.59				258						0.7
	2.28	3.6					15.4					33.6					10.4					7.39				141

## Sheet: Fig. 2A
	Upregulated	Downregulated
COVID + IMID	108	131
COVID	68	109
IMID	20	15

## Sheet: Fig. 2B
Upregulated proteins									Downregulated
IMID	COVID	COVID+IMID	IMID only and COVID only	IMID only and COVID+IMID	COVID only and COVID+IMID	IMID only, COVID only, COVID+IMID			IMID	COVID	COVID+IMID	IMID only and COVID only	IMID only and COVID+IMID	COVID only and COVID+IMID	IMID only, COVID only, COVID+IMID
CDHR3	NEUROG3	BLOC1S3	LTF	MALT1	AURKB	GZMB			VCL	OSMR	HDGF	NR0B2	IL5RA	RRAGC	AUH
APOA1	PON1	WNT3A	OLR1	CPOX	CXCL10	MGAT2			IL10RA	LEPR	BDNF	FCN2		MMP2	IGHG1
RPIA	STAB1	GCH1	CXCL8		IL17F	CLN5			SCARB1	ALB	ANXA2			NFKBIA	CD68
RELN	KIF22	OXCT1			IL12RB1				CDCP1	GCSH	SFRP4			PSTPIP1	TNIP1
TFRC	CCNA1	CLEC7A			CCL8				MYSM1	DEFB4A	CDKN1B			PDGFA	FBLIM1
IL32	ABCC6	CLEC11A			ICAM3				MMP14	HNRNPH1	CD209			TPSAB1
CASP8	NDUFB11	PPIB			GNMT				SST	INSR	ITGAM			IL21
FLT4	SCFD1	CFP			SMPD1					IKBKG	STX3			S100A12
KMO	PLAU	DECR1			OAS1					STX6	COQ9			IGF1
CD83	PKLR	FGL2			C1QC					EIF4E	COL5A1			ITGAL|ITGB2
CTF1	GALNS	MUC1			MX1					TOPBP1	TYMS			CYCS
KITLG	FAM20A	GBP1			PECAM1					CIB1	RETN			COL2A1
	CAT	MTHFD2			MET					MME	CD28			PGAM2
	IL10RB	IL24			MRAS					TGFBR3	CCDC80			NUP98
	CRYAA	CCDC92			CXCL9					GNAI3	SCFD1			NT5C2
	FOXC2	HMOX1			NUCB1					AK2	IL4R			PHOSPHO1
	FAXDC2	FN1...997			TNFRSF8					COMP	TNFRSF11B			IGF1R
	MCM6	CD320			TCN2					ESRRA	CD36			IL1A
	ABCD4	FETUB			KIF3C					CCL14	CR2			PDGFD
	SH2B3	GLUL			PCNA					LY86	HMG20A			CRABP2
	CTCF	TGFBR2			TPO					CYBRD1	TNXB			MSN
	CCL2	PCK2			DDX58					NRG1	NCF2			DAG1
	ARSB	APOL1			KYNU					PDGFB	GPD1			NRP1
	STAC	C5			GRN					NONO	HK2			PGM1
	NOS3	F13A1|F13B			RTP4					ELMO1	IFNA1			MPI
	PGM5	GHRL			PTPN2					ILF2	GAS7			CXADR
	MYORG	IL20			HEXB					BRAF	QPCT			COPS5
	MYSM1	COA3			ISG15					MECP2	SH3KBP1			TYRP1
	BIRC5	TSHR			IFIT3					EFNB1	MBL2			EGLN1
	CCL24	PTH1R								PIK3R1	KCTD7			CXCL6
	IRF8	PHYH								IRF6	FCER2			DAPK1
	IFNL3	LGALS9								KPNA1	SOX10			AGA
	CLEC12A	IGFALS								PYCARD	EHMT2			CEL
		MPO								CAP1	ITCH			RAB27A
		CXCL13								SLC9A3R1	SPR			TARDBP
		ADAM17								VAV1	CCL22			TALDO1
		HMGCL								EIF5A	GPNMB			SEPTIN11
		CSF3R								NEIL1	UNC13A			ANXA11
		MCEE								IKBKB	MOG			MIF
		SLC6A14								AFP	KRAS			IL20RA
		CNDP1								TNFRSF9	EMG1			LIFR
		C1GALT1C1								SELE	EPO			TIMP2
		C2								MAEA	RXRA			NPPB
		FCGR2B								CPB2	HNRNPA1			CR1
		PIK3R1								NOTCH2	ATG7			EIF4A1
		FCN3								NADK2	RPS20			PLTP
		PPARG								CASP10	HNRNPA2B1			MAGI2
		BTC								MUC16	COL1A1			PSIP1
		ACADVL								IL15	TBXAS1			PARP1
		HNF4A								PLEKHA1	INA			LYVE1
		SLC22A16								ALG2	HCE000342			APOH
		FCGR1A									HMGB2
		SHMT1									SPI1
		STAT1									POLB
		MEOX1									HCE003167
		ALDH5A1									RNASE3
		HIBCH									ANXA5
		GPX3									NCF1
		GNAS									CD2
		MDM2									PTPN6
		NDUFAF2									ALPL
		TPP1									HSF1
		ST3GAL1									IL21R
		TLR5									FGF23
		TCL1A									CYLD
		DHFR									PNPLA2
		ARTN									HMBS
		IL17RC									LAIR1
		CTSK									IL18
		LCAT									NPY
		C5|C6									ST6GAL1
		DNAJC19									SPINK5
		AMT									FAS
		F11									HSPH1

## Sheet: Fig. 2C
	log2FC	-LOG(pvalue)
CXCL8	1.43129	2.62096
LTF	0.846331	2.09716
OLR1	0.834463	2.02303
CASP8	0.641756	1.70915
CPOX	0.595163	2.57796
TFRC	0.506648	2.13485
RELN	0.39453	2.28982
APOA1	0.375255	1.309
KITLG	0.281022	1.51697
RPIA	0.246988	1.33767
FLT4	0.237454	1.36669
KMO	0.223358	1.48621
IL32	0.197767	2.05989
CDHR3	0.190002	1.42575
MGAT2	0.152336	1.51697
CD83	0.139895	1.68343
GZMB	0.136652	1.77863
CLN5	0.0900541	1.637
CTF1	0.0879246	1.309
MALT1	0.057536	1.41447
SST	-0.115601	1.51697
AUH	-0.137557	1.36669
MYSM1	-0.160464	1.50167
IGHG1	-0.177153	1.309
CDCP1	-0.196722	1.6762
FBLIM1	-0.218381	1.309
CD68	-0.282337	2.17295
IL10RA	-0.311641	1.91487
SCARB1	-0.371088	1.309
MMP14	-0.404645	1.70915
TNIP1	-0.448751	1.98657
FCN2	-0.455759	1.77618
VCL	-0.460058	1.6762
IL5RA	-0.567774	1.36669
NR0B2	-1.15492	1.47225
ADSL	0.473025	1.28067
ITGAL|ITGB2	-0.211346	1.25268
GAA	0.300935	1.25268
PAM	-0.205503	1.22502
SEPTIN11	-0.139356	1.22502
ANGPTL3	0.267799	1.22502
SMS	0.115101	1.19769
IFNLR1	-0.226373	1.17069
HMOX1	0.411118	1.14402
SQSTM1	0.174486	1.11767
AKR1D1	-0.466788	1.09164
PTH	-0.200679	1.09164
PKLR	0.464008	1.09164
CYP2C19	-1.37002	1.06594
TNFRSF11A	0.428555	1.06594
GNMT	0.206343	1.04055
RBP4	0.440642	1.04055
HBA1|HBB	2.01385	1.04055
NFKB1	-0.343815	1.01547
ANTXR2	0.17698	1.01547
HBB	1.30174	1.01547
BIRC2	-0.725519	0.990715
ITGA1|ITGB1	-0.500338	0.990715
FDX2	-0.365117	0.990715
RBL2	-0.289971	0.990715
PDGFD	-0.181397	0.990715
TGM2	0.390475	0.990715
LTB4R	1.34348	0.990715
GH1	0.115286	0.968679
TREM2	0.402118	0.966266
SGSH	-0.166395	0.942127
FGFR1	0.0747426	0.942127
CASK	0.0753053	0.942127
HSPH1	0.174718	0.933105
IGF1	-0.0926124	0.921468
LAT	-1.51518	0.918294
CFHR4	-0.366341	0.918294
XRCC4	-0.323141	0.918294
HP	-0.322557	0.918294
HPX	-0.278381	0.918294
NRP1	-0.190359	0.918294
SMPD1	0.151236	0.918294
TSC2	0.363501	0.918294
IL20RA	-0.101865	0.909773
CTSK	0.179489	0.898209
MMP7	-0.506226	0.894766
KNG1...317	0.249967	0.894766
IGLL1	0.556444	0.894766
ATF3	0.125891	0.875284
AHSG	0.533012	0.875284
IL22	-0.627152	0.87154
SOX10	-0.126531	0.87154
C12orf65	0.13636	0.87154
IGF2	0.190514	0.87154
F13A1|F13B	0.370974	0.87154
EIF2AK4	-0.292035	0.848615
PTPRS	-0.180685	0.848615
MAT1A	0.0292552	0.848615
ARTN	0.109188	0.848615
NCAM1	0.234429	0.848615
CAT	0.267883	0.848615
MMP9	0.397624	0.848615
TLR3	0.0794397	0.841517
GLB1	-0.245203	0.84146
CTNNB1	-0.526616	0.841403
RAP2A	0.0508123	0.841403
SETD2	-0.101425	0.8303
IFNA1	-4.26436	0.825988
CXCL6	-1.48717	0.825988
PARP1	-0.441611	0.825988
CLEC4G	-0.041997	0.825988
PON1	0.0704712	0.825988
NTRK1	0.0758796	0.825988
DCN	0.109747	0.825988
CD44	0.171689	0.825988
DHFR	0.251392	0.825988
AHCY	0.252783	0.825988
CD36	0.279075	0.825988
MRC1	-0.470393	0.803658
HBEGF	-0.406037	0.803658
JUN	-0.256323	0.803658
NPY	-0.0803693	0.803658
GSS	0.0285919	0.803658
TBK1	0.0730645	0.803658
SERPINA5	0.245146	0.803658
JUND	-0.168596	0.797171
TNFSF11	-0.169104	0.786281
RXRA	-0.0662569	0.786281
TGFBR3	-0.337788	0.781622
CFLAR	-0.334697	0.781622
TXNDC5	-0.263014	0.781622
FAS	-0.220282	0.781622
SCO1	-0.141457	0.781622
CXCL10	0.112519	0.781622
SEMA4A	-0.195362	0.759879
RPS6KA1	-0.160913	0.759879
ALDOB	-0.138474	0.759879
IGFBP3	0.280833	0.759879
LCN2	0.307564	0.759879
RRAGC	-0.372874	0.75401
JAG2	-0.156508	0.75401
IL12RB1	0.0896902	0.75401
PIM1	0.162014	0.743386
MLN	-0.473782	0.738426
CBLIF	-0.370478	0.738426
IRF6	-0.247332	0.738426
CARD9	-0.194373	0.738426
STAP1	-0.174854	0.738426
C6	-0.16187	0.738426
NUCB1	0.170505	0.738426
AOC3	0.198431	0.738426
NFKBIE	0.318411	0.738426
BPGM	0.326167	0.738426
CLEC11A	0.518426	0.738426
LDLR	-0.142664	0.722433
CARTPT	0.0683284	0.722338
ERCC1	-0.415623	0.717262
IL2	-0.340018	0.717262
CCL23	-0.243791	0.717262
SH2D1A	-0.154999	0.717262
TARDBP	-0.118851	0.717262
CYBC1	-0.10532	0.717262
TNF	-0.0513804	0.717262
CXCL12	0.102061	0.717262
SOD1	0.114856	0.717262
HYAL1	0.131715	0.717262
CCL17	0.214485	0.717262
GBP5	0.395041	0.711913
LMNB1	0.150109	0.7016
LAIR1	-0.16316	0.696384
LY86	-0.16048	0.696384
MPI	-0.146661	0.696384
NEU1	-0.145736	0.696384
IL2RA	0.0567176	0.696384
IGFALS	0.260903	0.696384
ENTPD6	0.263429	0.696384
F8	0.271575	0.696384
APOC3	0.299428	0.696384
MUC16	-0.89161	0.681035
MYORG	0.0810409	0.681035
DEFB4A	-0.989237	0.675791
GSTM1	-0.587358	0.675791
ACY1	-0.197304	0.675791
HMGA1	-0.171858	0.675791
NEIL1	-0.127522	0.675791
CD3G	-0.066465	0.675791
HPD	0.0689619	0.675791
CLU	0.0800463	0.675791
VCP	0.157926	0.675791
LOXL2	-0.281971	0.670874
ENO3	-1.62842	0.655481
IGFBP2	-0.437366	0.655481
NONO	-0.378508	0.655481
PLEKHA1	-0.0639609	0.655481
CDKN2B	0.00605863	0.655481
MSN	0.0142497	0.655481
NDUFS4	0.413161	0.655481
FGF2	0.518486	0.655481
PGM1	-0.574689	0.640786
TIMP1	-0.26428	0.635451
NPM1	-0.197612	0.635451
POMC...1441	-0.195738	0.635451
UBE2E1	-0.168245	0.635451
FGF19	0.0196391	0.635451
DLD	0.0853034	0.635451
GALNS	0.161255	0.635451
GHR	0.220293	0.630888
TINF2	-0.077786	0.621094
CXCL9	0.3579	0.621094
KRT7	-0.66417	0.621054
ARG2	-0.152216	0.621054
NDUFB10	-0.0585956	0.621054
HMG20A	-0.167886	0.615701
LTA|LTB	-0.151864	0.615701
PSAP	-0.140019	0.615701
GRHPR	0.0654829	0.615701
SET	0.0750336	0.615701
SERPINF1	0.146975	0.615701
EDAR	-0.241185	0.601583
CEBPA	0.133907	0.601583
OTC	-0.296026	0.596228
ADAMTSL2	-0.186071	0.596228
CAMK2A	-0.172608	0.596228
TLR5	-0.147715	0.596228
KDM1A	-0.0794721	0.596228
TPSAB1	-0.057251	0.596228
SCARB2	-0.00383	0.596228
CCL24	0.0373641	0.596228
EFNB1	0.0537314	0.596228
AZGP1	0.0559732	0.596228
FGF5	0.0731363	0.596228
CSF3	0.0738623	0.596228
CCL8	0.128935	0.596228
NCR1	0.203781	0.596228
SELENBP1	0.23087	0.596228
MCM6	0.14576	0.582409
FGL2	0.0930794	0.582372
PGAM2	-0.214705	0.57703
SH3KBP1	-0.12621	0.57703
LRP2	-0.109855	0.57703
CYBRD1	-0.069271	0.57703
CFH	-0.0408228	0.57703
APOE	-0.0174716	0.57703
KIF3C	0.0894889	0.57703
PECAM1	0.116381	0.57703
ADA2	0.202932	0.57703
NSDHL	0.759946	0.57703
TLR4	-1.73402	0.558105
PDPK1	-0.286083	0.558105
MMP2	-0.237824	0.558105
IRF4	-0.0961977	0.558105
PLCG1	-0.0918797	0.558105
CFB	-0.0551528	0.558105
MRAS	0.0675408	0.558105
ICAM3	0.101191	0.558105
HCE004152	-0.0177169	0.545795
HAMP	-0.548417	0.539452
MAEA	-0.526787	0.539452
PENK	-0.507259	0.539452
IKBKG	-0.4333	0.539452
CRP	-0.198528	0.539452
ALG2	-0.18716	0.539452
PYY	-0.145563	0.539452
CD8B	-0.10566	0.539452
UPB1	-0.0759247	0.539452
LCT	-0.032419	0.539452
OXT	0.0117022	0.539452
CA4	0.0294723	0.539452
NR4A1	0.0445598	0.539452
PSMA2	0.0821847	0.539452
POLH	0.0903826	0.539452
GNAS|GNAS	0.113885	0.539452
CFP	0.12343	0.539452
S100A12	0.163795	0.539452
TNFSF14	0.17415	0.539452
NFKBIA	0.310535	0.539452
CUBN	-0.0324613	0.535508
ANXA5	-0.654108	0.535475
CYB5A	-0.429974	0.535475
BIRC3	-0.062167	0.535475
CLEC7A	0.113378	0.535475
ARSB	0.120254	0.535475
PMS2	0.376647	0.535475
BAG3	-0.105385	0.526288
CRABP2	-0.37492	0.521069
MLYCD	-0.27189	0.521069
SPINK5	-0.157233	0.521069
LYN	-0.151652	0.521069
SERPINA1	-0.12951	0.521069
BDNF	-0.123657	0.521069
CCNA1	0.0682976	0.521069
BGN	0.0773701	0.521069
ID1	0.137715	0.521069
PHKA1	0.274483	0.521069
NDRG1	0.343251	0.521069
OAS1	0.364138	0.521069
SMAD4	1.12033	0.521069
PHEX	0.271933	0.517198
TRH	-0.717241	0.508107
DDIT3	-0.135729	0.508107
CDKN1B	-0.543515	0.502954
VAV1	-0.312513	0.502954
LILRB1	-0.298699	0.502954
FCRL3	-0.154327	0.502954
NRSN1	-0.129872	0.502954
TCN2	-0.101621	0.502954
CYCS	-0.0921238	0.502954
CAV3	-0.0533575	0.502954
PPIB	0.0488708	0.502954
IL13	0.120084	0.502954
HMGCR	0.143753	0.502954
ACP5	0.217656	0.502954
CRLF2	-2.46177	0.490181
NFE2L2	-0.919116	0.485105
PLTP	-0.243044	0.485105
ITGB6	-0.238976	0.485105
IGHM	-0.223789	0.485105
CELA2A	-0.137708	0.485105
TPMT	-0.118856	0.485105
C1GALT1C1	-0.0832895	0.485105
BARD1	-0.0612548	0.485105
PLA2G4A	-0.0105302	0.485105
PSMB4	0.0217615	0.485105
PTPN2	0.0232249	0.485105
BSG	0.078682	0.485105
SUMF1	0.2085	0.485105
UNC93B1	0.27087	0.485105
CRYAA	-0.0579443	0.481432
GDNF	0.0580746	0.472509
APOL1	0.232103	0.472509
HSPA1L	-0.772886	0.46752
PNKP	-0.417774	0.46752
DEPP1	-0.208828	0.46752
TIMP2	-0.173636	0.46752
DEF6	0.00401321	0.46752
CA1	0.159957	0.46752
OSM	0.164524	0.46752
STAC	0.166467	0.46752
TAT	0.234527	0.46752
CBS	0.319722	0.46752
ARSA	-0.235979	0.463767
KCNE3	-0.174958	0.463767
IRF8	0.039484	0.463767
LONP1	-0.26522	0.455089
EMG1	-0.432143	0.450197
FABP1	-0.429339	0.450197
HNMT	-0.310642	0.450197
H6PD	-0.26484	0.450197
ASAH1	-0.263433	0.450197
FOXO1	-0.241295	0.450197
CR1	-0.225394	0.450197
MGP	-0.206993	0.450197
TPP1	-0.161281	0.450197
MVK	-0.161174	0.450197
ADCYAP1R1	-0.122182	0.450197
APOA2	-0.113904	0.450197
DAG1	-0.062409	0.450197
CFHR2	-0.0553091	0.450197
KDR	-0.0449945	0.450197
TACSTD2	-0.0395407	0.450197
RFXAP	-0.0213893	0.450197
BTD	0.0777205	0.450197
TNFRSF8	0.0984477	0.450197
IL1A	0.139072	0.450197
BCHE	0.144425	0.450197
ARID1A	-0.514163	0.437922
IRF5	-0.254466	0.437922
IMMP2L	-0.481969	0.433136
PON2	-0.319615	0.433136
HSPA5	-0.223973	0.433136
OASL	-0.217311	0.433136
CCL19	-0.168073	0.433136
IL15	-0.0939033	0.433136
NT5E	-0.0926824	0.433136
PSMB10	-0.0795607	0.433136
ARHGDIA	-0.0295527	0.433136
COASY	0.0749958	0.433136
IDUA	0.151578	0.433136
P4HB	0.152415	0.433136
ASAH2	0.178801	0.433136
NAMPT	0.422936	0.433136
TLR2	-0.0892105	0.429433
LPL	-0.0804932	0.429433
PSME3	-0.0305481	0.429433
FOXC2	0.0400178	0.421057
IL7	-0.0275771	0.421032
MAPT	0.0939124	0.421032
GYG2	-0.122329	0.421006
DTNBP1	0.0376229	0.421006
GRPEL1	-0.742125	0.416333
NDUFAF2	-0.258704	0.416333
COL1A1	-0.240126	0.416333
TMEM70	-0.214057	0.416333
PDGFA	-0.102	0.416333
MFAP5	-0.0960468	0.416333
SDC3	-0.0725989	0.416333
TRAF1	-0.051208	0.416333
CFI	-0.049909	0.416333
HHEX	-0.0418454	0.416333
ALDH1B1	0.061243	0.416333
TPO	0.0808854	0.416333
EIF4A1	0.0821552	0.416333
BTN3A2	0.0998363	0.416333
CTSH	0.147019	0.416333
MPO	0.155964	0.416333
CCL18	0.203191	0.416333
NEUROG3	0.269725	0.416333
FOXP3	0.512292	0.416333
BATF3	-0.0520124	0.412667
BCL2	0.0558064	0.412642
CD244	0.327006	0.404389
NADK2	-0.0167188	0.404364
SPR	-0.204346	0.40434
MAD1L1	-0.193937	0.40434
MMP1	-0.252816	0.399787
FNDC4	-0.227242	0.399787
SHC1	-0.212129	0.399787
WNT10A	-0.203282	0.399787
KCTD7	-0.183846	0.399787
RGMB	-0.18284	0.399787
FCN3	-0.0848353	0.399787
SPARCL1	-0.0829834	0.399787
FXN	-0.0384755	0.399787
STAB1	-0.027514	0.399787
TFPI	0.0461693	0.399787
ANXA2	0.0750785	0.399787
SAMHD1	0.253875	0.399787
FUCA1	0.279136	0.399787
CELF2	0.289814	0.399787
C1QC	0.440796	0.399787
PTH1R	0.0749399	0.396148
DAO	-1.19128	0.3961
FCGR1A	0.100441	0.3961
CD247	-0.0475686	0.387946
IL31RA	0.0391874	0.387946
BCL6	0.106413	0.387922
CCL3	0.164524	0.387922
PAX4	-1.13002	0.383497
STK4	-0.258596	0.383497
ARL6	-0.139001	0.383497
PDHB	-0.117656	0.383497
DCC	-0.087657	0.383497
MTHFD2	-0.0673929	0.383497
PRDM1	-0.0626616	0.383497
SLC14A1	-0.0445615	0.383497
UQCRB	0.031327	0.383497
GP1BA	0.0357155	0.383497
ST3GAL1	0.0637322	0.383497
TGFBI	0.107015	0.383497
GAL	0.157474	0.383497
CCL5	0.17494	0.383497
EHMT2	0.183663	0.383497
GLUL	0.287798	0.383497
MMP3	0.00449277	0.371775
ABCC6	0.0433929	0.371752
ACE	0.0858779	0.371752
GATM	-1.1055	0.36746
QPCT	-0.680768	0.36746
CA3	-0.51931	0.36746
KDM4C	-0.478175	0.36746
PSPH	-0.447734	0.36746
MMAB	-0.325167	0.36746
EIF3B	-0.261727	0.36746
COPB2	-0.253091	0.36746
IGF1R	-0.187707	0.36746
CCDC80	-0.180034	0.36746
IFNB1	-0.149541	0.36746
TYK2	-0.101972	0.36746
RETN	-0.0784626	0.36746
GCSH	-0.0363313	0.36746
CAVIN1	-0.0175135	0.36746
PDP1	-0.0095826	0.36746
LTA	-0.0021062	0.36746
HCE003183	0.0109033	0.36746
PPM1B	0.0150066	0.36746
GAPDH	0.164493	0.36746
PRKCD	0.048447	0.363803
FANCL	-0.0411939	0.35585
CD81	-0.0240675	0.35585
TMEM106B	0.0316669	0.355829
PEX5	0.106228	0.355829
FASLG	0.293739	0.355829
CD7	-0.483652	0.351675
DECR1	-0.281271	0.351675
PIK3R1	-0.189397	0.351675
ABHD12	-0.118328	0.351675
S100A6	-0.118058	0.351675
HLA-G	-0.0825885	0.351675
ACAT2	-0.0627711	0.351675
ASL	-0.0367225	0.351675
CES1	-0.0312837	0.351675
TPP2	-0.0212921	0.351675
NOS3	0.0296989	0.351675
SELL	0.0742379	0.351675
C5|C6	0.0820009	0.351675
UROS	0.109653	0.351675
ALDH1A1	0.186549	0.351675
DNM1L	0.216452	0.351675
CNDP1	0.257233	0.351675
FCGR3A	0.273289	0.351675
ERCC4	0.979223	0.351675
HCE004333	-0.0034104	0.348042
TNFSF10	0.0804548	0.34798
MFN1	0.509005	0.34798
MME	-0.0766979	0.340151
DUSP4	0.0189739	0.340151
IL6	-0.375312	0.33614
CMIP	-0.363784	0.33614
MICB	-0.177403	0.33614
KL	-0.156219	0.33614
INS	-0.128749	0.33614
BTC	-0.114203	0.33614
PRKAR1A	-0.107767	0.33614
CD226	-0.0994921	0.33614
TBXAS1	-0.073777	0.33614
F9	-0.0684979	0.33614
HOXD4	-0.060859	0.33614
C4A|C4B	-0.0264255	0.33614
TNFRSF9	-0.0260141	0.33614
RAD51C	0.0166071	0.33614
COA3	0.0371128	0.33614
UROD	0.0550996	0.33614
IL19	0.059354	0.33614
TMPRSS15	0.0828492	0.33614
PHYH	0.101384	0.33614
NGF	0.108683	0.33614
CHIT1	0.214656	0.33614
GSN	-0.0550756	0.324717
DPP6	-0.425621	0.320853
IL18R1	-0.1766	0.320853
ALDOA	-0.15556	0.320853
LPIN1	-0.117718	0.320853
USF1	-0.113212	0.320853
KMT2D	-0.112144	0.320853
AK2	-0.106946	0.320853
PTPN1	-0.0912408	0.320853
TEK	-0.0779866	0.320853
RNF43	-0.0382748	0.320853
DPP4	-0.036228	0.320853
NPPB	-0.0005965	0.320853
CA9	0.0417474	0.320853
GCKR	0.0420798	0.320853
IL6R	0.0864865	0.320853
GRN	0.0873186	0.320853
CFHR1	0.106824	0.320853
ADAMTS13	0.110901	0.320853
CD80	0.279027	0.320853
PTS	1.17087	0.320853
ST6GAL1	-0.478561	0.317091
KIF22	0.0468921	0.317091
IFNL3	0.143491	0.309598
IL10	-0.0835719	0.309562
DNAJC19	-0.0079259	0.309526
CLTC	0.259789	0.309526
HAVCR2	-1.86567	0.305813
GSTT1	-0.27853	0.305813
GFER	-0.240242	0.305813
BTK	-0.208562	0.305813
FIG4	-0.188745	0.305813
ABHD5	-0.154415	0.305813
RPS6KB1	-0.0975377	0.305813
SERPING1	-0.0954528	0.305813
CAP1	-0.0953045	0.305813
CCL14	-0.0889227	0.305813
IL23R	-0.0604706	0.305813
KIF3A	-0.0579594	0.305813
CEBPE	-0.0314036	0.305813
FIS1	-0.0274548	0.305813
TNFRSF13B	0.00317241	0.305813
CCT7	0.0102529	0.305813
FETUB	0.182875	0.305813
SCFD1	0.198896	0.305813
MYZAP	0.32245	0.305813
CD6	-0.0381401	0.302039
CPT1B	-0.0690761	0.302021
ODC1	-0.0160774	0.302021
CSNK2A1	0.0186947	0.302021
BCL2A1	0.028099	0.302021
HCE003300	0.00370842	0.294594
PYCR1	-0.0560406	0.294576
FH	-0.310642	0.291017
TCL1A	-0.258076	0.291017
CXCL2	-0.216613	0.291017
COMP	-0.157363	0.291017
TAF15	-0.152746	0.291017
LDHA	-0.112819	0.291017
BMP6	-0.0558753	0.291017
PDGFB	-0.0520607	0.291017
IFNAR1	-0.0485514	0.291017
RAC1	-0.0417011	0.291017
AGA	-0.0386115	0.291017
PLAUR	-0.0144558	0.291017
XRCC1	-0.0130799	0.291017
PET117	-0.0073602	0.291017
SELP	-0.0044275	0.291017
HCE000104	0.00259372	0.291017
GSR	0.0307893	0.291017
DCXR	0.0363894	0.291017
CSF2RA	0.0855795	0.291017
ACVR1	0.132891	0.291017
UPP1	0.232156	0.291017
FOSL2	-0.0203538	0.287209
GAS7	-1.15907	0.276465
ACAT1	-0.752663	0.276465
ATG5	-0.59956	0.276465
DERL1	-0.382315	0.276465
ACHE	-0.244788	0.276465
FOXP1	-0.155854	0.276465
HNRNPH1	-0.152503	0.276465
GCG	-0.150683	0.276465
NAGLU	-0.129837	0.276465
NEFH	-0.126206	0.276465
ITGB5	-0.123608	0.276465
SERPINE1	-0.116226	0.276465
CHMP2B	-0.108461	0.276465
GTF2I	-0.0773739	0.276465
GGH	-0.070818	0.276465
NDEL1	-0.0267373	0.276465
UMOD	0.032894	0.276465
AURKB	0.0465853	0.276465
PNP	0.0874385	0.276465
ALAD	0.158417	0.276465
KNG1...1343	0.162685	0.276465
OCLN	0.25468	0.276465
RNASE3	0.526378	0.276465
ERBB4	-0.11319	0.272619
GPC6	-0.0725885	0.272603
TNFSF4	-0.0289295	0.272603
KRAS	0.0702126	0.265413
TOPBP1	-0.395409	0.265398
HK1	-1.0778	0.262153
STAT5B	-0.581555	0.262153
CETP	-0.395682	0.262153
CXCL1	-0.360368	0.262153
IDH1	-0.131717	0.262153
GAP43	-0.108791	0.262153
CASP3	-0.0722973	0.262153
ADGRG1	-0.0713278	0.262153
SH3BGRL2	-0.0709779	0.262153
PCOLCE	-0.0696241	0.262153
CTH	-0.025122	0.262153
SH2B3	-0.0053111	0.262153
ASRGL1	0.00975849	0.262153
CREM	0.0107297	0.262153
CD79B	0.0237042	0.262153
PVR	0.0500836	0.262153
GPX3	0.0617429	0.262153
FXYD2	0.0748561	0.262153
ENG	0.10283	0.262153
MAP2K1	0.123125	0.262153
CXCL13	0.131927	0.262153
SRPK2	0.174594	0.262153
PGM5	-0.0650998	0.258252
ILF2	-0.0385301	0.258252
UNC13A	-0.208468	0.248081
EGLN1	-0.196842	0.248081
B4GALT1	-0.140155	0.248081
NID1	-0.133093	0.248081
LILRA5	-0.111517	0.248081
NDUFAF1	-0.0759228	0.248081
GLUD1	-0.0476699	0.248081
BRAF	-0.045638	0.248081
HCE000342	-0.0318209	0.248081
NECTIN1	-0.0273174	0.248081
NECTIN2	-0.0224865	0.248081
MCEE	-0.0030748	0.248081
NRAS	0.00325697	0.248081
HERPUD2	0.0153632	0.248081
CD59	0.0172098	0.248081
CCT5	0.0200915	0.248081
ATG7	0.0244746	0.248081
ETNK1	0.0249116	0.248081
ITGA3|ITGB1	0.0289797	0.248081
HNF1A	0.0393398	0.248081
SOD2	0.0649172	0.248081
ATIC	0.0667662	0.248081
CPB2	0.0680545	0.248081
NAGS	0.172957	0.248081
CLEC12A	0.219046	0.248081
GLT8D1	-0.0798163	0.244139
BLK	-0.0231824	0.244139
MMP12	0.012742	0.244139
NDUFAF3	2.33059	0.237224
ABL1	0.085477	0.237184
SELPLG	-0.023582	0.237171
CD4	0.0493221	0.237171
IL12B	0.19283	0.237171
TNNT2	-0.444053	0.234246
ACADSB	-0.440363	0.234246
COX5A	-0.331071	0.234246
ECHS1	-0.300948	0.234246
GSK3B	-0.279961	0.234246
UBQLN2	-0.255182	0.234246
RET	-0.190533	0.234246
PGF	-0.153232	0.234246
CCL11	-0.150617	0.234246
EWSR1	-0.143365	0.234246
IL21	-0.129788	0.234246
MCL1	-0.11746	0.234246
PFKFB3	-0.0879921	0.234246
UNG	-0.0703604	0.234246
RNASET2	-0.0476832	0.234246
NR3C1	-0.0281005	0.234246
IL7R	-0.0252164	0.234246
UBE2L6	0.0103706	0.234246
BIRC5	0.0381661	0.234246
SAR1B	0.0566311	0.234246
HPRT1	0.0749039	0.234246
CDSN	0.135634	0.234246
TNFSF12	0.152233	0.234246
IFIH1	0.154885	0.234246
CCL7	0.156919	0.234246
HTR2A	0.19155	0.234246
KHK	1.11147	0.234246
GLRX5	-0.0454197	0.230275
AMN	-0.149541	0.230262
GCH1	0.109236	0.223411
KDSR	-1.38747	0.220647
EPO	-0.834402	0.220647
IL1RL1	-0.737242	0.220647
HADH	-0.391249	0.220647
NDUFV2	-0.373528	0.220647
FASN	-0.346745	0.220647
BOLA3	-0.336723	0.220647
GAS6	-0.275158	0.220647
AMT	-0.246675	0.220647
OCRL	-0.246032	0.220647
VCAM1	-0.182487	0.220647
POSTN	-0.176686	0.220647
FBLN5	-0.148727	0.220647
ABCD4	-0.124239	0.220647
CTSA	-0.116268	0.220647
SLAMF1	-0.108383	0.220647
AGRP	-0.0869737	0.220647
ICAM1	-0.0852378	0.220647
EREG	-0.054753	0.220647
RB1	-0.0463866	0.220647
SDHB	-0.0411509	0.220647
IL4	-0.0255731	0.220647
FGB	-0.0099992	0.220647
LDHB	-0.0066963	0.220647
LRP5	0.0009599	0.220647
MET	0.00391839	0.220647
RPL5	0.0232682	0.220647
IL17F	0.0233646	0.220647
CLIC1	0.0403469	0.220647
MRAP	0.0472979	0.220647
PFN1	0.0653607	0.220647
BMF	0.0797549	0.220647
CREBBP	0.0870997	0.220647
AKR1C2	0.0896399	0.220647
PDGFRB	0.114393	0.220647
IL12A|IL12B	0.123515	0.220647
CLEC1A	0.184859	0.220647
S100A8	0.276828	0.220647
ICOSLG	0.346482	0.220647
TSHR	-0.0555737	0.216619
HEXA	-0.0185325	0.216619
CLEC4A	-0.0193177	0.209897
VDR	-0.0301969	0.209885
INA	-0.0192237	0.209885
HCE004359	-0.0051094	0.209885
TFR2	0.421899	0.209885
VEGFD	-0.30185	0.207283
BLOC1S6	-0.24146	0.207283
CFTR	-0.203193	0.207283
PIP	-0.162401	0.207283
FGFR3	-0.106332	0.207283
GRK2	-0.102032	0.207283
GNE	-0.0911066	0.207283
IKBKB	-0.088815	0.207283
CDKN1A	-0.0793134	0.207283
COL2A1	-0.0736746	0.207283
TYRP1	-0.0622083	0.207283
IL20	-0.056193	0.207283
ANXA11	-0.043866	0.207283
MRE11	-0.0432728	0.207283
CTCF	-0.0264686	0.207283
CD8A	-0.0211868	0.207283
PPBP	-0.0129056	0.207283
CHST3	-0.0092132	0.207283
IAPP	0.0250158	0.207283
NOTCH1	0.0344113	0.207283
C1QA|C1QB|C1QC	0.0373703	0.207283
PRTN3	0.037486	0.207283
NT5C2	0.0487775	0.207283
PLA2G7	0.0674399	0.207283
SPN	0.0960759	0.207283
TALDO1	0.0962805	0.207283
INSR	0.110155	0.207283
PHOSPHO1	0.132176	0.207283
RNASEH1	-0.0534923	0.203232
SIGLEC1	-0.189836	0.203209
CA2	-0.0243637	0.203209
MAGI2	0.00326413	0.203209
SGK1	0.0342763	0.203209
FGFR2	-0.044761	0.196613
XDH	-0.362039	0.196592
GDI1	-2.26495	0.19415
DES	-0.449357	0.19415
TNFRSF10A	-0.335197	0.19415
CD163	-0.317235	0.19415
IFNGR1	-0.304355	0.19415
HEXIM1	-0.27246	0.19415
NUP98	-0.233003	0.19415
EFEMP1	-0.171431	0.19415
APRT	-0.137854	0.19415
HSPB1	-0.135747	0.19415
APPL1	-0.107793	0.19415
PDCD1	-0.107641	0.19415
SELE	-0.0989929	0.19415
HSD11B1	-0.0853854	0.19415
SIRT3	-0.0740043	0.19415
CNTN3	-0.0699396	0.19415
C9	-0.0272041	0.19415
PRDX4	0.015169	0.19415
NR1H4	0.0212734	0.19415
SERPINA7	0.033993	0.19415
CD320	0.0405548	0.19415
BLOC1S3	0.0447697	0.19415
TGFB1	0.0451173	0.19415
RANGAP1	0.0462087	0.19415
A4GALT	0.0534408	0.19415
DKK1	0.17867	0.19415
MX1	1.57821	0.19415
ACADL	0.0222114	0.190042
RTP4	-0.124739	0.190032
CISD2	-0.0215848	0.183529
MSH2	-0.478066	0.181248
IVD	-0.320985	0.181248
MITF	-0.290015	0.181248
EGF	-0.174662	0.181248
TP53	-0.152697	0.181248
RAB32	-0.144022	0.181248
HSP90AB1	-0.134151	0.181248
MACO1	-0.133135	0.181248
COX4I2	-0.107765	0.181248
CCL20	-0.0964138	0.181248
ISCU	-0.064264	0.181248
HDAC8	-0.0597044	0.181248
NCF2	-0.0382395	0.181248
STX6	-0.0356989	0.181248
RAG1	-0.019278	0.181248
PROS1	-0.0143384	0.181248
CTNNA3	-0.0125408	0.181248
MAD2L2	-0.0117724	0.181248
PSENEN	0.00159434	0.181248
STAT6	0.0207983	0.181248
CSF3R	0.0211741	0.181248
GCK	0.0455592	0.181248
RARRES2	0.0509105	0.181248
ATP2A3	0.0952737	0.181248
FCGR3B	0.128334	0.181248
TNC	0.133511	0.181248
ARG1	0.153567	0.181248
PCSK9	0.236295	0.181248
IL31	-0.282384	0.177084
TYMS	-0.024362	0.177084
MECP2	0.00953875	0.177084
HEPACAM	-0.0174124	0.170715
PC	-0.676988	0.168574
CCN1	-0.543942	0.168574
DARS2	-0.352116	0.168574
CEL	-0.257939	0.168574
TNFRSF13C	-0.183978	0.168574
RFX5	-0.180533	0.168574
PRKCA	-0.172616	0.168574
SFRP4	-0.141336	0.168574
PCBD1	-0.1301	0.168574
IDS	-0.106424	0.168574
MAP2K6	-0.10468	0.168574
ECE1	-0.0882313	0.168574
C1R	-0.0879937	0.168574
HPSE	-0.0864681	0.168574
SIAE	-0.081302	0.168574
SUMO4	-0.0789382	0.168574
CXCL11	-0.0762986	0.168574
BLNK	-0.0687545	0.168574
PCSK1	-0.0611961	0.168574
GBA	-0.0561505	0.168574
TLR1	-0.0503696	0.168574
GLA	-0.0415823	0.168574
HEXB	-0.0313021	0.168574
ATF6	-0.0288767	0.168574
GP1BB	-0.0186757	0.168574
FTH1|FTL	-0.0147351	0.168574
HCE003167	-0.0035437	0.168574
TSLP	-0.0032226	0.168574
BACH2	0.00556956	0.168574
CD27	0.0117497	0.168574
APOA5	0.0166045	0.168574
CCL21	0.019904	0.168574
B3GNT2	0.0322641	0.168574
SNAP25	0.0766841	0.168574
CTSS	0.09411	0.168574
RCAN1	0.104805	0.168574
CST3	0.114181	0.168574
LEP	0.177712	0.168574
PRL	0.2285	0.168574
PTPN6	0.258311	0.168574
CTLA4	-0.0749635	0.164383
SDHAF2	-0.0439884	0.164383
GNAS	0.0272931	0.164366
KIAA0319L	0.0858039	0.164366
SCO2	-0.235084	0.158092
DDOST	-0.154248	0.158092
TAC1	-0.0766326	0.158092
YY1	-0.0698958	0.158092
CPE	-0.0222028	0.158092
GNAI3	-0.0111431	0.158092
ITGAV|ITGB5	-1.5041	0.156127
SPINT2	-0.443817	0.156127
ACADVL	-0.434121	0.156127
PRSS2	-0.266057	0.156127
COL3A1	-0.240324	0.156127
MRAP2	-0.213102	0.156127
MMP10	-0.196982	0.156127
SPINK1	-0.192917	0.156127
TBCE	-0.164641	0.156127
MAZ	-0.147806	0.156127
IRAK4	-0.132993	0.156127
TMPO	-0.106636	0.156127
LEPR	-0.0940027	0.156127
TNFRSF11B	-0.088603	0.156127
CD28	-0.069141	0.156127
CD40LG	-0.0670956	0.156127
LBP	-0.055893	0.156127
DPP10	-0.0303753	0.156127
NEGR1	-0.0254407	0.156127
F2...1197	-0.0073484	0.156127
PIK3CA|PIK3R1	0.00018017	0.156127
CD5	0.00222647	0.156127
FBL	0.00683656	0.156127
SURF1	0.0378281	0.156127
IFNG	0.0482221	0.156127
FOXRED1	0.0828745	0.156127
RAN	0.133486	0.156127
LYZ	0.152339	0.156127
PSTPIP1	0.161639	0.156127
HNF4A	0.193764	0.156127
NCF1	0.415177	0.156127
PTK2	3.74759	0.156127
ACP3	0.454122	0.151883
RUNX3	-0.0026629	0.151875
PCK1	0.0277761	0.151875
MASP1	0.0293624	0.145722
NHEJ1	0	0.145714
GFAP	-0.985427	0.143906
NQO1	-0.837693	0.143906
PRKAR2B	-0.306897	0.143906
TNFAIP3	-0.282481	0.143906
CD274	-0.178336	0.143906
SPP1	-0.169599	0.143906
FOXO3	-0.129835	0.143906
ETS2	-0.120251	0.143906
ELMO1	-0.110733	0.143906
C7	-0.0951714	0.143906
GDF5	-0.0889788	0.143906
ETFA	-0.0492181	0.143906
FMO3	-0.0475697	0.143906
NOTCH2	-0.0474828	0.143906
IL12A|EBI3	-0.0350491	0.143906
MAPK8	-0.0285063	0.143906
ZAP70	-0.0121176	0.143906
DEFA5	-0.0095355	0.143906
FAM20A	-0.0065855	0.143906
KLRC4	0.0101829	0.143906
PLEK	0.0232313	0.143906
CCL3L1	0.0251114	0.143906
FCER1A	0.0548555	0.143906
DSG1	0.055665	0.143906
TDO2	0.0962551	0.143906
THBS1	0.101849	0.143906
PADI4	0.19246	0.143906
CTSD	0.283984	0.143906
FN1...996	0.428903	0.143906
CST1	0.468492	0.143906
SIRT2	-0.307444	0.13961
KLF4	-0.241423	0.13961
VAV3	-0.0632083	0.13961
WNT7A	0.353432	0.13961
VAPB	-0.0767783	0.133568
COL5A1	-0.533383	0.131907
PRKCQ	-0.369571	0.131907
ACAD8	-0.357123	0.131907
AKT2	-0.309869	0.131907
AKT1	-0.276652	0.131907
CD2	-0.24203	0.131907
OXCT1	-0.234344	0.131907
SARS2	-0.225945	0.131907
IL4R	-0.213777	0.131907
TAPBP	-0.196589	0.131907
F2...1083	-0.192533	0.131907
SOD3	-0.183712	0.131907
FKBP5	-0.165074	0.131907
PRC1	-0.0787685	0.131907
TPM4	-0.0659459	0.131907
CYLD	-0.0652665	0.131907
APOH	-0.0617198	0.131907
AFP	-0.0522626	0.131907
PSIP1	-0.0411895	0.131907
SNAI2	-0.0406032	0.131907
F11	-0.0345236	0.131907
STIM1	-0.0300297	0.131907
HLA-DQA2	-0.008513	0.131907
ASNS	-0.0024865	0.131907
TGM1	0.0183818	0.131907
MGA	0.0233168	0.131907
ARNT	0.0282943	0.131907
AQP4	0.0552793	0.131907
ACAN	0.0839822	0.131907
PROC...1043	0.0914759	0.131907
IGFBP6	0.144549	0.131907
TREM1	0.153561	0.131907
WWOX	0.385399	0.131907
FN1...1071	0.488924	0.131907
IFIT3	0.559561	0.131907
ESRRA	1.27193	0.131907
KMT2C	-0.0587078	0.127576
PEX26	-0.0227415	0.127569
PIEZO1	0.800794	0.127569
PPARGC1A	-0.0147654	0.121639
BNIP3	-0.243708	0.121632
CHEK2	-0.570995	0.12013
FCER2	-0.366079	0.12013
CXCL14	-0.356462	0.12013
CCDC92	-0.194088	0.12013
MIF	-0.153244	0.12013
DNM2	-0.131688	0.12013
GLP1R	-0.131152	0.12013
TNFAIP6	-0.129332	0.12013
MERTK	-0.123922	0.12013
TIAM1	-0.102028	0.12013
TRIM5	-0.0948897	0.12013
NDUFB8	-0.0888314	0.12013
ETHE1	-0.0705887	0.12013
ALK	-0.0416103	0.12013
PKM	-0.040758	0.12013
FERMT3	-0.0363533	0.12013
BCL2L11	-0.0020689	0.12013
TFF3	0.00076799	0.12013
LACC1	0.00329843	0.12013
RPS20	0.00586418	0.12013
IL16	0.0062508	0.12013
IL17C	0.00642496	0.12013
KYNU	0.0101125	0.12013
VLDLR	0.0205544	0.12013
MCAM	0.0353408	0.12013
MICA	0.0574421	0.12013
ADA	0.115771	0.12013
CAV2	0.0169441	0.109931
NARS2	-1.72513	0.109925
NCR3	-0.0486902	0.109925
B4GALT5	0.00236377	0.109925
ITGAV|ITGB3	-0.677373	0.108572
B2M	-0.381958	0.108572
FCGR2B	-0.355388	0.108572
DBT	-0.338007	0.108572
COMMD1	-0.304254	0.108572
MMACHC	-0.299003	0.108572
SMAD2	-0.279304	0.108572
GALE	-0.199558	0.108572
IL1R1	-0.138423	0.108572
EPHA4	-0.111074	0.108572
RAB7B	-0.0830985	0.108572
ITGA2B|ITGB3	-0.0709265	0.108572
BCL10	-0.065447	0.108572
PTPRJ	-0.059514	0.108572
RAC2	-0.0534778	0.108572
REN	-0.0490592	0.108572
AKR1C3	-0.043126	0.108572
TKT	-0.0329269	0.108572
GORAB	-0.0240767	0.108572
INPP5E	-0.0214353	0.108572
HCE001796	-0.0214176	0.108572
C1S	0.00245414	0.108572
PNPO	0.00706014	0.108572
CBX7	0.0225199	0.108572
KIT	0.108183	0.108572
SDHAF1	0.138301	0.108572
CCL2	-0.0154227	0.104155
TNFRSF12A	0.00764754	0.104155
LCAT	0.0431173	0.104155
CRYBB2	0.330893	0.104155
MOG	-0.0084998	0.0984544
AGXT	-0.761777	0.0972319
SNRPD3	-0.251148	0.0972319
TNFRSF1A	-0.250171	0.0972319
LDLRAP1	-0.181605	0.0972319
CS	-0.160146	0.0972319
CDK2	-0.148443	0.0972319
IL2RB	-0.0969683	0.0972319
GNS	-0.0591441	0.0972319
PIR	-0.0579612	0.0972319
CLEC4D	-0.0547785	0.0972319
ITPA	-0.0439683	0.0972319
VEGFA	-0.0409928	0.0972319
ALDH5A1	-0.0373659	0.0972319
MDM2	-0.0204351	0.0972319
GNPTG	0.00013139	0.0972319
PGLS	0.0098849	0.0972319
MUC1	0.12714	0.0972319
TK2	0.306858	0.0972319
HSPA9	0.628649	0.0972319
ADM	0.671991	0.0972319
IGHG2	0.231503	0.092783
GCDH	-0.280772	0.0871718
FGF23	-0.631936	0.0861077
HSPA6	-0.216438	0.0861077
IL9	-0.196998	0.0861077
UBQLN4	-0.189409	0.0861077
CD55	-0.164892	0.0861077
IL24	-0.163789	0.0861077
PPP3CA|PPP3R1	-0.152993	0.0861077
CR2	-0.102805	0.0861077
SERPINA3	-0.102372	0.0861077
WAS	-0.0881786	0.0861077
UBE2L3	-0.0878981	0.0861077
SLC9A3R1	-0.0782502	0.0861077
FUT2	-0.0704442	0.0861077
MFGE8	-0.062661	0.0861077
ACADS	-0.0182367	0.0861077
EIF4E	-0.0126755	0.0861077
CDK1|CCNB1	-0.0097498	0.0861077
ANGPTL4	0.00118142	0.0861077
C8G	0.0101378	0.0861077
PSMA5	0.012461	0.0861077
ALB	0.0223835	0.0861077
IL1B	0.0324176	0.0861077
SLC6A14	0.0351455	0.0861077
EIF4EBP1	0.0356086	0.0861077
POLB	0.127869	0.0861077
SIGLEC6	0.128076	0.0861077
HMGB1	0.163241	0.0861077
S100A8|S100A9	0.253945	0.0861077
CD58	-0.0656088	0.0816197
GZMA	-0.128487	0.0761217
CUL1	-0.890003	0.0751974
TNFRSF18	-0.777025	0.0751974
GMPR	-0.51092	0.0751974
CDH1	-0.503282	0.0751974
ZFAND3	-0.457993	0.0751974
KCTD15	-0.40454	0.0751974
PRSS1	-0.372707	0.0751974
FYN	-0.368672	0.0751974
PARK7	-0.357532	0.0751974
PMM2	-0.350784	0.0751974
TANK	-0.265029	0.0751974
MOCOS	-0.215438	0.0751974
FBP1	-0.193908	0.0751974
SMAD5	-0.193864	0.0751974
LGALS1	-0.175743	0.0751974
ME1	-0.171311	0.0751974
CHCHD10	-0.149736	0.0751974
NDUFAF5	-0.148299	0.0751974
STAT3	-0.145982	0.0751974
RRM2B	-0.134396	0.0751974
CALD1	-0.101372	0.0751974
DLAT	-0.0942033	0.0751974
APOB	-0.0819443	0.0751974
IL17RA	-0.0740666	0.0751974
PLCG2	-0.0683713	0.0751974
CD14	-0.0328935	0.0751974
TREML1	-0.0244257	0.0751974
YWHAH	-0.0176088	0.0751974
NTRK2	-0.0175056	0.0751974
PACSIN2	-0.0158802	0.0751974
MUSK	-0.0137918	0.0751974
ALOX5	0.00723788	0.0751974
IL6ST	0.00987028	0.0751974
COG8	0.0192988	0.0751974
CSF1	0.0269279	0.0751974
SLC25A1	0.0288117	0.0751974
CPN1	0.031612	0.0751974
PROC...902	0.0450674	0.0751974
C2	0.057233	0.0751974
FCGR2A	0.0646026	0.0751974
YARS2	0.117382	0.0751974
PTGS2	0.160239	0.0751974
HMGB2	0.309752	0.0751974
AGER	0.314727	0.0751974
CD86	0.343633	0.0751974
PRDX5	-0.0498352	0.0706812
HAPLN1	-0.12188	0.0706776
HCK	-0.0478707	0.0706776
RAD51	0.0536406	0.0706776
HCE004331	0.00133013	0.0653692
CNTF	-0.0055094	0.0652905
IL1R2	0.0246633	0.0652872
ITCH	-0.916038	0.0644992
FTCD	-0.850603	0.0644992
PRKAA1|PRKAB1|PRKAG1	-0.462786	0.0644992
TFAM	-0.376471	0.0644992
PRDX3	-0.322281	0.0644992
GPD1	-0.249033	0.0644992
KRT19	-0.212924	0.0644992
HSP90AA1	-0.201939	0.0644992
FOXM1	-0.176688	0.0644992
LSP1	-0.16272	0.0644992
HSPA1A	-0.155886	0.0644992
TNFRSF1B	-0.142731	0.0644992
TIRAP	-0.139479	0.0644992
SNCA	-0.125047	0.0644992
CXADR	-0.099836	0.0644992
CSNK2A1|CSNK2B	-0.0926942	0.0644992
KIF23	-0.0586278	0.0644992
TFPI2	-0.0471122	0.0644992
PNPLA2	-0.0463252	0.0644992
AGT	-0.038165	0.0644992
PSMC3	-0.0352578	0.0644992
VIP	-0.0316565	0.0644992
PYCARD	-0.0290597	0.0644992
APCDD1	-0.0181593	0.0644992
RAB21	-0.0178547	0.0644992
CSK	-0.0173614	0.0644992
PSMA4	-0.0156041	0.0644992
CDKN2C	0.00388956	0.0644992
FLT3	0.00495996	0.0644992
BMPR1A	0.00874868	0.0644992
CTSC	0.00970013	0.0644992
TF	0.0102811	0.0644992
ASPA	0.0125204	0.0644992
HJV	0.0136328	0.0644992
DPYS	0.017942	0.0644992
IL10RB	0.0209668	0.0644992
ARL11	0.0339691	0.0644992
COQ9	0.042	0.0644992
C5	0.0450631	0.0644992
NUTF2	0.047203	0.0644992
LAMTOR2	0.0680392	0.0644992
SHBG	0.0701891	0.0644992
PRDX1	0.0744222	0.0644992
UBD	0.0800001	0.0644992
HCLS1	0.0877833	0.0644992
CCN2	0.0891103	0.0644992
MYC	0.1575	0.0644992
HNRNPA2B1	0.163592	0.0644992
TENM3	0.213246	0.0644992
OGG1	0.225079	0.0644992
PLAT	0.23227	0.0644992
GPHN	0.304271	0.0644992
CSF2	1.73488	0.0644992
HCE000483	0.00412506	0.0599832
STAMBP	-0.099426	0.0599503
PSG5	-0.0533002	0.0599503
ADH1B	-0.0174123	0.0599503
IFNA2	-0.0135786	0.0599503
APOC2	-0.081439	0.0546667
FARS2	-0.0216873	0.0546667
IL17A	-0.014115	0.0546667
TFF1	-0.679663	0.0540113
CIB1	-0.304798	0.0540113
RPSA	-0.257622	0.0540113
GUSB	-0.199043	0.0540113
PDHX	-0.191049	0.0540113
FGF6	-0.138182	0.0540113
TWF1	-0.11395	0.0540113
AIFM1	-0.0976801	0.0540113
A2M	-0.0838518	0.0540113
PFKM	-0.0763976	0.0540113
VIM	-0.0489148	0.0540113
EPHX2	-0.0470299	0.0540113
APP	-0.0455488	0.0540113
MANBA	-0.0446987	0.0540113
AIMP1	-0.0270271	0.0540113
PLOD2	-0.025899	0.0540113
ROBO2	-0.0256276	0.0540113
KPNA1	-0.0227315	0.0540113
CCL22	-0.0223837	0.0540113
PEX14	0.0141184	0.0540113
ROBO3	0.0168092	0.0540113
PCSK2	0.0188791	0.0540113
ENO1	0.0209557	0.0540113
IL13RA1	0.0332894	0.0540113
CNTNAP2	0.0597799	0.0540113
PTTG1	0.0653391	0.0540113
MYB	0.0785349	0.0540113
TSC22D3	0.0890727	0.0540113
GBP1	0.165612	0.0540113
HOGA1	0.240654	0.0540113
CASP10	0.261394	0.0540113
PHGDH	0.375785	0.0540113
MEPE	0.00791376	0.049441
VAMP7	-0.0353282	0.0494361
ITGAM	0.330091	0.0494361
ZBTB16	-0.0117453	0.0442584
XBP1	-0.0028947	0.0442584
CDH17	-0.560023	0.0437316
GOT2	-0.504438	0.0437316
SULT1A1	-0.484111	0.0437316
NDUFA2	-0.291391	0.0437316
PRKAA2|PRKAB2|PRKAG1	-0.259808	0.0437316
MGMT	-0.182229	0.0437316
EIF4G1	-0.176977	0.0437316
CTNNA1	-0.139957	0.0437316
BMP4	-0.132708	0.0437316
CD46	-0.107262	0.0437316
NFU1	-0.104795	0.0437316
MNX1	-0.0925611	0.0437316
MAPK1	-0.0754296	0.0437316
PDE4D	-0.054637	0.0437316
RGS1	-0.0541396	0.0437316
POR	-0.0313415	0.0437316
HYOU1	-0.0244621	0.0437316
CXCL5	-0.0235101	0.0437316
PRNP	-0.0173469	0.0437316
PSMA6	-0.0090339	0.0437316
ANGPT1	-0.0051708	0.0437316
PRKG1	-0.0011928	0.0437316
EIF5A	-6.422e-06	0.0437316
FOLR1	0.00244595	0.0437316
RHOA	0.0158225	0.0437316
STAT5A	0.0363148	0.0437316
TGFBR2	0.0413805	0.0437316
HNRNPA1	0.0475219	0.0437316
BCL2L1	0.0476759	0.0437316
TNXB	0.0488196	0.0437316
IL21R	0.0503093	0.0437316
APOA4	0.0760916	0.0437316
ADGRE2	0.151975	0.0437316
HK2	0.18539	0.0437316
SAT1	-0.0694382	0.039139
PIPOX	-0.430194	0.0391352
PUS1	-1.72333	0.0340606
CD69	-0.332834	0.0340606
POMC...1135	-0.0131051	0.0340606
CD70	-0.0017525	0.0340606
HMGCL	-0.674368	0.0336584
GHRL	-0.452147	0.0336584
TACO1	-0.40116	0.0336584
SKP2	-0.362745	0.0336584
PCK2	-0.350191	0.0336584
ACOX1	-0.326984	0.0336584
LMNB2	-0.273167	0.0336584
HSD17B4	-0.247828	0.0336584
TNFRSF21	-0.245607	0.0336584
SMAD3	-0.233541	0.0336584
HIBCH	-0.215301	0.0336584
PRPS1	-0.184104	0.0336584
PML	-0.162651	0.0336584
FBP2	-0.152576	0.0336584
COPS5	-0.13536	0.0336584
FTO	-0.130045	0.0336584
SPARC	-0.125167	0.0336584
ADAM17	-0.118734	0.0336584
SAA1	-0.117735	0.0336584
IL2RG	-0.115155	0.0336584
ACADM	-0.110041	0.0336584
QDPR	-0.080917	0.0336584
PPM1L	-0.0771888	0.0336584
LYVE1	-0.0770015	0.0336584
PRKCB	-0.0734261	0.0336584
RELB	-0.0579203	0.0336584
MAPK3	-0.0573112	0.0336584
SERAC1	-0.0519823	0.0336584
TAGLN	-0.0509775	0.0336584
GRB14	-0.044509	0.0336584
ST6GALNAC5	-0.044	0.0336584
VASN	-0.0354154	0.0336584
DAPK1	-0.0272864	0.0336584
THBS2	-0.0237515	0.0336584
MGAT5	-0.0220499	0.0336584
TMPRSS6	-0.0197389	0.0336584
HRAS	-0.0146592	0.0336584
SUOX	-0.0141735	0.0336584
TXNIP	0.00306581	0.0336584
F7	0.00651082	0.0336584
RANBP1	0.0106828	0.0336584
BTG1	0.0124279	0.0336584
VNN2	0.0151277	0.0336584
UTS2	0.0157799	0.0336584
ST6GALNAC2	0.018552	0.0336584
METRNL	0.0269298	0.0336584
ARHGDIB	0.0296695	0.0336584
IFIT2	0.044655	0.0336584
PYGL	0.0552405	0.0336584
GC	0.0692009	0.0336584
FGF7	0.159123	0.0336584
DDX58	0.183399	0.0336584
PPARA	0.254903	0.0336584
HDGF	0.296018	0.0336584
IDO1	0.317576	0.0336584
ISG15	0.331791	0.0336584
HGF	0.363478	0.0336584
TG	0.440564	0.0336584
MBL2	-0.016783	0.0290401
EZH2	0.538232	0.0240726
HLF	-0.669362	0.0237897
PPP1R9B	-0.307942	0.0237897
TIMD4	-0.207884	0.0237897
PIP4K2A	-0.132941	0.0237897
IL12B|IL23A	-0.131918	0.0237897
PHF6	-0.127437	0.0237897
TNFRSF4	-0.110953	0.0237897
GPX1	-0.0810059	0.0237897
ALDH3A1	-0.0725611	0.0237897
VPS26A	-0.0720759	0.0237897
PLAU	-0.07189	0.0237897
SLC3A1	-0.0708201	0.0237897
PSMB9	-0.0684798	0.0237897
LCK	-0.0675372	0.0237897
GSTP1	-0.0605018	0.0237897
BGLAP	-0.0571231	0.0237897
C3	-0.054167	0.0237897
CD209	-0.0483027	0.0237897
KIR3DL1	-0.0439349	0.0237897
NDUFB11	-0.0420231	0.0237897
IRF3	-0.0379617	0.0237897
STX3	-0.0167598	0.0237897
SLC22A16	-0.0145921	0.0237897
TNFRSF14	-0.0079637	0.0237897
HCE000414	-0.0044592	0.0237897
CX3CL1	0.00098932	0.0237897
TGFB2	0.00294841	0.0237897
CD79A	0.00624103	0.0237897
LGALS9	0.00930356	0.0237897
IL5	0.0117586	0.0237897
C8A|C8B|C8G	0.0189348	0.0237897
LILRB5	0.0324269	0.0237897
MMEL1	0.0340581	0.0237897
IL17RC	0.0412744	0.0237897
PTHLH	0.0458321	0.0237897
COL18A1	0.148125	0.0237897
IL1RN	0.182616	0.0237897
SIRT1	0.482403	0.0237897
THRA	0.0374258	0.0191546
PCNA	0.212614	0.0191546
CTRC	-0.0969921	0.0142893
LIF	0.0013026	0.0142893
FAXDC2	0.0880099	0.0142893
HMGCS2	-0.709361	0.0141236
HGD	-0.358717	0.0141236
HES1	-0.351124	0.0141236
PTEN	-0.340248	0.0141236
VSIG4	-0.283822	0.0141236
BCAT2	-0.275312	0.0141236
GFPT1	-0.23364	0.0141236
NTF4	-0.210561	0.0141236
DAPP1	-0.187591	0.0141236
SHMT1	-0.172637	0.0141236
ANGPT2	-0.123328	0.0141236
CD3E	-0.0945183	0.0141236
KPNB1	-0.0897582	0.0141236
CDC42	-0.0865129	0.0141236
MEOX1	-0.0856177	0.0141236
CHD7	-0.0597377	0.0141236
CP	-0.054164	0.0141236
UBE2T	-0.0429778	0.0141236
LIFR	-0.0314418	0.0141236
GALNT3	-0.0200666	0.0141236
DDIT4	-0.0172219	0.0141236
PGK1	-0.015341	0.0141236
CFHR5	-0.01259	0.0141236
LILRA4	-0.0123231	0.0141236
BMP2	-0.0121724	0.0141236
HERC5	0.00047729	0.0141236
TPI1	0.00677269	0.0141236
HLA-C	0.0201953	0.0141236
FANCF	0.0240487	0.0141236
CFD	0.0292151	0.0141236
HMBS	0.0295802	0.0141236
AK1	0.036244	0.0141236
GM2A	0.0533767	0.0141236
GALK1	0.0542944	0.0141236
IL18	0.0639565	0.0141236
NRG1	0.46224	0.0141236
CHKB	0.512531	0.0141236
RAB27A	0.524034	0.0141236
PPARG	1.40802	0.0141236
CFHR3	-0.0195633	0.00947522
NTF3	0.0251021	0.00471221
ANXA3	0.226972	0.00471221
CALB2	-0.696917	0.0046581
PDLIM4	-0.376804	0.0046581
OSMR	-0.273913	0.0046581
FAH	-0.224019	0.0046581
JAK2	-0.212162	0.0046581
PDGFRA	-0.153212	0.0046581
RAB11B	-0.125241	0.0046581
ITGA4|ITGB1	-0.113821	0.0046581
DDX6	-0.11056	0.0046581
TIMP3	-0.0993213	0.0046581
AREG	-0.0817762	0.0046581
IL27|EBI3	-0.0485476	0.0046581
EDN1	-0.0427818	0.0046581
PPT1	-0.0373245	0.0046581
ACP2	-0.03018	0.0046581
PSMD6	-0.0272431	0.0046581
HSF1	-0.0083801	0.0046581
G6PD	-0.0044785	0.0046581
ITLN1	-0.0033438	0.0046581
DDC	-0.0005602	0.0046581
ITGA6	0.00242414	0.0046581
ACLY	0.00503616	0.0046581
ANG	0.0248094	0.0046581
STAT1	0.0255551	0.0046581
LTBR	0.0320653	0.0046581
CHL1	0.0552301	0.0046581
GPNMB	0.082838	0.0046581
PSME1	0.0845322	0.0046581
PRAME	0.0859156	0.0046581
TNFAIP8	0.101905	0.0046581
ALDH2	-1.43023	0
ALDH6A1	-0.471521	0
HSPD1	-0.350056	0
CALCR	-0.172913	0
ALPL	-0.0890211	0
SYK	-0.0755638	0
ADIPOQ	-0.0640432	0
SPI1	-0.0299857	0
WNT3A	-0.0299035	0
PIK3CG	-0.0048623	0
STAR	-0.0008201	0
CYP3A4	0.00583475	0
MMADHC	0.00634062	0
PF4	0.00987078	0
UGT1A1	1.2139	0

## Sheet: Fig. 2D
	-log10 p-value	Odds Ratio
Positive Regulation Of Osteoblast Proliferation (GO:0033690)	2.30186	262.842
Lipoprotein Metabolic Process (GO:0042157)	2.30186	262.842
Pentose-Phosphate Shunt, Non-Oxidative Branch (GO:0009052)	2.30186	262.842
Cerebral Cortex Cell Migration (GO:0021795)	2.30186	262.842
Regulation Of Blood Vessel Remodeling (GO:0060312)	2.30186	262.842
Regulation Of Entry Of Bacterium Into Host Cell (GO:2000535)	2.22289	210.263
Regulation Of Intestinal Cholesterol Absorption (GO:0030300)	2.22289	210.263
Regulation Of Osteoclast Development (GO:2001204)	2.22289	210.263
Positive Regulation Of T-helper 17 Cell Differentiation (GO:2000321)	2.22289	210.263
Regulation Of Cell Adhesion Molecule Production (GO:0060353)	2.22289	210.263

## Sheet: Fig. 2E
	-log10 p-value	Odds Ratio
Regulation Of Protein Deubiquitination (GO:0090085)	2.42658	356.804
Cholesterol Import (GO:0070508)	2.42658	356.804
Interleukin-5-Mediated Signaling Pathway (GO:0038043)	2.42658	356.804
Detection Of Molecule Of Bacterial Origin (GO:0032490)	2.42658	356.804
Positive Regulation Of Cholesterol Storage (GO:0010886)	2.42658	356.804
Positive Regulation Of Myotube Differentiation (GO:0010831)	2.28076	237.845
rRNA Pseudouridine Synthesis (GO:0031118)	2.28076	237.845
Regulation Of Leukocyte Proliferation (GO:0070663)	2.28076	237.845
Negative Regulation Of RNA Catabolic Process (GO:1902369)	2.28076	237.845
Regulation Of Dendritic Cell Antigen Processing And Presentation (GO:0002604)	2.22292	203.857

## Sheet: Fig. 2G
CXCL8			LTF			TFRC			IL32
Healthy	IMID		Healthy	IMID		Healthy	IMID		Healthy	IMID
918.4	590.2		1738.4	4810.5		18981.8	10918.9		242.5	278.9
653.7	1073.3		2787.3	5648		11120.3	9153.6		275.1	304.4
761.4	804.1		2105.8	2218.3		6676.5	13798.7		231.9	259.2
692.9	912.4		2403	8651.8		6660	17986.8		236.3	335.5
729	691.8		5399.2	2506.7		7193.8	8906.1		260.9	246
1181.4	887.6		4804.7	7167.1		8182.8	11333.1		303.8	245.8
934.5	1930.4		5431.9	3870.2		24730.6	27087.5		263.4	248.1
650.2	1036.8		2738.8	4825.2		4644.4	20437.2		244.6	329.2
649.9	1439.3		2818.4	7222.1		4939.4	17600.3		224.9	235.1
665	901.4		3014.5	2098.2		9465.7	16949		237.7	278.4
787.3	901.1		1740.7	4388.6		8219.5	11910.7		251	309.1
685.6	775.9		2338.8	1798.8		7952.7	8539.5		259.8	260.4
825	2200		1979.8	9349.8		10554.8	11367.1		232	257.9
739.6	9989		3633.5	8748.2		10755.1	18060.8		226.9	265.9
1031.7	774.3		5549.8	1508		11481.8	17446.6		249.3	318.6
586.5	793.3		2929	3959.8		9413.8	5703.1		271.6	253.6
638.3	842.1		984	4551.6		6509.7	6465.6		227.4	240.9
638.5	776		1959	12186.5		7505.4	8187.9		280.6	255.3
799.3	11363.7		6741.5	9868.7		7590	8760.7		270.2	435.7
825.9	2833.3		2086.6	8223.1		4480.3	15149.1		225	393.7

## Sheet: Fig. 3A
	Log2FC	-Log10(P-value)
MX1	3.13571	2.75282
C1QC	2.42493	1.309
CXCL10	2.04909	2.13485
ISG15	2.02953	4.28331
CXCL8	1.81442	3.07819
PCNA	1.46501	1.8921
IFIT3	1.28825	2.32964
LTF	1.19732	1.36669
CXCL9	1.16082	1.48687
SCFD1	1.05986	2.62096
NUCB1	1.00141	3.32603
SH2B3	0.903223	1.42575
OLR1	0.859802	1.51697
DDX58	0.830149	2.79774
NOS3	0.822615	1.36669
CCL8	0.811337	1.33767
RTP4	0.775193	1.95877
OAS1	0.764234	4.40906
MRAS	0.761206	1.95052
HEXB	0.740259	2.17295
CLEC12A	0.715776	1.77618
CCL2	0.657797	1.51633
TNFRSF8	0.656763	2.66443
PKLR	0.602932	1.39604
GZMB	0.565785	3.96028
IFNL3	0.548509	1.54607
ICAM3	0.516421	1.87961
SMPD1	0.516137	2.3699
TCN2	0.507433	1.61141
GRN	0.497275	2.53543
STAB1	0.425673	2.18345
TPO	0.419707	2.17295
IL12RB1	0.419036	1.98657
CAT	0.396401	1.42575
PECAM1	0.394214	1.95052
KIF3C	0.278696	2.02303
GALNS	0.261226	1.61141
PON1	0.260695	2.25506
FAM20A	0.251928	1.48621
CCNA1	0.249161	1.54808
PGM5	0.246793	1.39604
MGAT2	0.243876	2.09716
MYSM1	0.242419	2.16573
STAC	0.24054	1.36669
PTPN2	0.228266	2.20124
ABCD4	0.224211	2.28982
AURKB	0.211619	1.51697
ARSB	0.201722	1.34384
IL17F	0.193139	1.48621
BIRC5	0.190058	1.64362
CCL24	0.188147	1.59121
IL10RB	0.186702	1.74248
KYNU	0.174646	1.44322
MET	0.170908	1.42575
GNMT	0.170096	1.57956
CLN5	0.168953	2.57252
NEUROG3	0.158926	1.36669
PLAU	0.150545	2.17295
CTCF	0.144006	1.50156
NDUFB11	0.138493	1.39604
MCM6	0.129548	1.309
KIF22	0.124266	1.42881
FAXDC2	0.120056	1.30231
IRF8	0.119213	1.70915
ABCC6	0.115164	1.74248
FOXC2	0.110553	1.66788
MYORG	0.088555	1.30231
CRYAA	0.00099532	1.34423
MECP2	-0.0991544	1.73051
NRG1	-0.100759	1.36669
PSTPIP1	-0.10089	1.4558
GCSH	-0.10809	1.95052
TNFRSF9	-0.110374	2.13485
GNAI3	-0.114688	1.61141
CPB2	-0.117897	1.33767
IL20RA	-0.137288	1.70915
ELMO1	-0.141055	2.02303
IGF1	-0.15902	1.6762
STX6	-0.162072	1.54808
CYBRD1	-0.166218	1.36669
PLEKHA1	-0.169226	1.61141
AUH	-0.173592	1.57956
NOTCH2	-0.176658	1.51655
ILF2	-0.178453	1.8921
ALB	-0.180885	1.309
MME	-0.195063	1.87961
COMP	-0.200957	1.36669
CYCS	-0.202827	1.57956
CASP10	-0.203692	1.36669
MSN	-0.209182	1.57956
BRAF	-0.224912	1.309
APOH	-0.227768	1.36669
FBLIM1	-0.229569	2.32964
ITGB2	-0.233524	1.34384
ESRRA	-0.234067	1.73051
KPNA1	-0.234623	1.70915
IL1A	-0.235607	1.81027
DAG1	-0.237318	1.74248
TARDBP	-0.23977	2.49337
LY86	-0.243581	2.53543
AFP	-0.249825	1.42575
COL2A1	-0.252393	1.57956
EFNB1	-0.254344	1.48621
NADK2	-0.25741	2.70838
AGA	-0.258115	1.64362
TNIP1	-0.260827	1.59121
NEIL1	-0.263364	1.98657
IGHG1	-0.263859	2.17295
PIK3R1	-0.264517	2.02303
NUP98	-0.276113	1.33767
PHOSPHO1	-0.285841	1.95052
EIF4E	-0.295631	1.36669
IKBKB	-0.298837	1.81027
SEPTIN11	-0.303363	3.27529
PARP1	-0.307323	1.36669
FCN2	-0.31011	1.70915
AK2	-0.317063	1.4558
HNRNPH1	-0.317937	1.84475
IL15	-0.321937	2.49337
TIMP2	-0.322015	1.81027
TALDO1	-0.322982	2.21148
EIF4A1	-0.32553	1.95052
LEPR	-0.328947	1.36669
PYCARD	-0.334294	1.57956
MAGI2	-0.336574	1.637
PDGFB	-0.340263	1.54808
LIFR	-0.346112	1.4558
TYRP1	-0.349845	3.42922
SLC9A3R1	-0.353085	1.74248
SELE	-0.373333	1.6762
EIF5A	-0.393613	1.87961
MMP2	-0.397553	1.4558
NRP1	-0.398554	2.41061
TGFBR3	-0.400645	1.309
CAP1	-0.405243	1.6762
PDGFD	-0.405847	2.98246
COPS5	-0.408399	2.45176
LYVE1	-0.409349	1.6762
DAPK1	-0.421293	1.39604
INSR	-0.422562	1.74248
S100A12	-0.422624	1.74248
ALG2	-0.424358	1.77618
OSMR	-0.436092	1.4577
EGLN1	-0.438239	1.36669
IRF6	-0.443825	1.57956
IGF1R	-0.45548	1.95052
IL21	-0.469382	1.6762
PSIP1	-0.478229	2.66443
PLTP	-0.479238	1.309
ANXA11	-0.483397	2.57796
PDGFA	-0.492175	2.25044
RRAGC	-0.49484	2.06094
CD68	-0.505935	4.7374
TOPBP1	-0.50996	1.76238
MPI	-0.536864	3.64271
TPSAB1	-0.537274	1.77618
CXADR	-0.587713	1.64362
PGAM2	-0.601344	2.41061
NT5C2	-0.611996	2.25044
CR1	-0.613501	3.12644
VAV1	-0.632432	1.51697
NONO	-0.652876	1.57956
CCL14	-0.655181	2.21148
CIB1	-0.677083	1.74248
IKBKG	-0.683967	1.309
MIF	-0.730223	3.32603
PGM1	-0.731969	1.81027
MAEA	-0.771552	1.84475
RAB27A	-0.84756	2.88908
NFKBIA	-0.850623	2.18345
NPPB	-0.925789	1.42575
CRABP2	-1.00344	2.84316
CEL	-1.16445	3.17551
DEFB4A	-1.19964	1.61141
MUC16	-1.27152	2.40181
NR0B2	-1.38825	2.02659
CXCL6	-1.73054	1.95052
GBP1	0.530658	1.28067
GLUL	0.473451	1.28067
TMPRSS15	0.405998	1.28067
TNFRSF13B	0.198449	1.28067
COA3	0.171852	1.28067
IL12A|IL12B	-0.0979351	1.28067
CYLD	-0.275448	1.28067
ANGPT1	-0.323277	1.28067
PDPK1	-0.414836	1.28067
DEPP1	-0.46055	1.28067
CFHR4	-0.552316	1.28067
SPINT2	-0.685122	1.28067
GLP1R	-0.937465	1.28067
SULT1A1	-1.25816	1.28067
NRSN1	-0.152007	1.27506
CD6	0.101962	1.26168
CARTPT	0.336503	1.25268
IL4	0.224843	1.25268
NCF2	-0.264772	1.25268
CFHR1	-0.321202	1.25268
PNKP	-0.503396	1.25268
ACAD8	-0.242163	1.24791
MTHFD2	0.728919	1.22502
LRP5	0.282501	1.22502
BLOC1S3	0.204094	1.22502
NTF4	0.0875983	1.22502
TF	-0.152676	1.22502
IFNA1	-4.39977	1.22502
KCTD7	-0.0891094	1.20785
CLEC11A	0.427367	1.19769
CSF3R	0.179987	1.19769
CASK	0.0973329	1.19769
DPP4	-0.0553568	1.19769
EPHX2	-0.134025	1.19769
PPBP	-0.331855	1.19769
SERPINE1	-0.332984	1.19769
HPX	-0.369022	1.19769
DEF6	-0.389142	1.19769
CRP	-0.389469	1.19769
PRKCB	-0.412294	1.19769
PYY	-0.532215	1.19769
IL18	-0.692171	1.19769
GCH1	0.357619	1.17069
ZBTB16	0.112117	1.17069
SGK1	0.0567221	1.17069
STX3	-0.0218531	1.17069
PTH	-0.0758281	1.17069
HOXD4	-0.198843	1.17069
STAP1	-0.224895	1.17069
LGALS1	-0.336991	1.17069
LYN	-0.360962	1.17069
GUSB	-0.778903	1.17069
CCL17	0.459133	1.14402
AGT	0.283908	1.14402
MDM2	0.257055	1.14402
LACC1	0.158268	1.14402
ARTN	0.127612	1.14402
CHST3	0.0629699	1.14402
MALT1	-0.104997	1.14402
TEK	-0.128052	1.14402
DDIT3	-0.2367	1.14402
MMP1	-0.449956	1.14402
CHKB	-0.514676	1.14402
GH1	0.204587	1.12961
PPARG	0.142289	1.11767
TRAF1	-0.151103	1.11767
PIR	-0.24041	1.11767
GPNMB	-0.250208	1.11767
NECTIN1	-0.26542	1.11767
APP	-0.281459	1.11767
CALB2	-1.05772	1.11767
LAT	-1.70218	1.11767
PPIB	0.180484	1.11681
POMC...1135	0.0865691	1.11681
UQCRB	-0.0723708	1.10416
ASAH2	0.416807	1.09164
ADAM17	0.120577	1.09164
PRDM1	-0.11309	1.09164
MAD2L2	-0.137136	1.09164
HMG20A	-0.176917	1.09164
YWHAH	-0.281427	1.09164
EPHA4	-0.334283	1.09164
CALCR	-0.381436	1.09164
SPINK5	-0.422742	1.09164
ITGAV|ITGB5	-2.04255	1.09164
PDLIM4	-0.957973	1.09142
DAO	-0.995417	1.07891
CD244	0.0984693	1.06668
TSC2	-0.0174382	1.06631
MACO1	-0.259022	1.06631
PEX14	0.166655	1.06594
C1R	-0.250537	1.06594
CSK	-0.321212	1.06594
DNAJC19	0.1835	1.04147
IDO1	0.375894	1.04055
CA9	0.366342	1.04055
STAT1	0.30686	1.04055
CTSS	0.247129	1.04055
PIM1	0.175816	1.04055
DLD	0.0897081	1.04055
BIRC3	0.0535685	1.04055
RAC2	-0.223074	1.04055
PLCG2	-0.424229	1.04055
NFKB1	-0.461042	1.04055
CXCL2	-0.516886	1.04055
LCT	-0.558291	1.04055
IL21R	-0.563677	1.04055
COL5A1	-0.825947	1.04055
CD247	0.221675	1.02916
HCE000342	-0.0544381	1.01547
SPARCL1	-0.110867	1.01547
SLAMF1	-0.238843	1.01547
ST6GALNAC5	-0.285226	1.01547
SCARB1	-0.364135	1.01547
NSDHL	-0.39142	1.01547
IL5RA	-0.567086	1.01547
ERBB4	0.237646	0.992625
EZH2	-0.159023	0.992625
NR1H4	0.0748257	0.990715
ATP2A3	-0.0559216	0.990715
ID1	-0.124838	0.990715
EHMT2	-0.139729	0.990715
C8G	-0.157651	0.990715
BCL10	-0.204107	0.990715
PLA2G7	-0.268817	0.990715
BNIP3	-0.354173	0.990715
GALK1	-0.420535	0.990715
STAT5B	-0.679326	0.990715
KDSR	-1.45181	0.990715
LAIR1	-0.181607	0.980585
ST6GAL1	-0.572951	0.980585
CSF1	0.32629	0.966266
TFR2	0.24176	0.966266
FCN3	0.222248	0.966266
BSG	0.211033	0.966266
MEPE	0.198754	0.966266
CYBC1	0.0914985	0.966266
IL13	-0.0862475	0.966266
SPARC	-0.123872	0.966266
PDCD1	-0.155177	0.966266
IFNB1	-0.200462	0.966266
CD36	-0.32871	0.966266
SHC1	-0.342699	0.966266
PTH1R	0.227934	0.956708
GTF2I	-0.25825	0.944872
IL4R	-0.263186	0.944872
MPO	0.598564	0.942127
FBP1	0.381372	0.942127
DDIT4	0.20806	0.942127
ARID1A	0.163338	0.942127
ROBO3	0.141846	0.942127
UBD	0.0995093	0.942127
APPL1	0.0161102	0.942127
BDNF	-0.36481	0.942127
MAPK3	-0.374843	0.942127
COL1A1	-0.441058	0.942127
FDX2	-0.0382313	0.933168
FCGR1A	0.488146	0.933105
LCAT	0.0832532	0.933105
CSF2	-0.0885491	0.921405
ATG7	-0.669172	0.921405
CXCL11	1.02735	0.918294
CELF2	1.00772	0.918294
CXCL13	0.564074	0.918294
SERPINF1	0.205444	0.918294
LTA	0.163521	0.918294
IL24	0.154223	0.918294
MMEL1	0.140147	0.918294
HMGCR	0.132057	0.918294
ITGAM	0.00207141	0.918294
PTPN6	-0.105356	0.918294
SST	-0.107946	0.918294
CFI	-0.112073	0.918294
IL6ST	-0.200208	0.918294
ARHGDIB	-0.246842	0.918294
SUMO4	-0.264875	0.918294
DES	-0.491975	0.918294
SIRT2	-0.494192	0.918294
KCNE3	-0.250846	0.909773
BLNK	0.15479	0.894766
MAPT	0.131073	0.894766
HCE000414	-0.0255843	0.894766
TNXB	-0.0858704	0.894766
UROD	-0.289421	0.894766
ROBO2	-0.2915	0.894766
H6PD	-0.38358	0.894766
STAT6	-0.453243	0.894766
KCTD15	-0.486575	0.894766
MYB	0.330179	0.886713
CEBPE	0.205685	0.87154
ISCU	0.141883	0.87154
DUSP4	-0.0419039	0.87154
MAT1A	-0.068128	0.87154
PLCG1	-0.141085	0.87154
CLEC4G	-0.187938	0.87154
BGN	-0.232616	0.87154
PRKAR1A	-0.241612	0.87154
RANBP1	-0.261685	0.87154
TRIM5	-0.28684	0.87154
POSTN	-0.378001	0.87154
COPB2	-0.428158	0.87154
NQO1	-0.977259	0.87154
CFLAR	0.326708	0.852629
PRDX4	0.211053	0.852629
HNF1A	-0.105862	0.852629
LTA|LTB	-0.20854	0.852629
IL17RC	0.299823	0.848615
CXCL5	0.211741	0.848615
C1GALT1C1	0.132226	0.848615
CPOX	0.131347	0.848615
APOE	0.129656	0.848615
TBXAS1	0.00073964	0.848615
ADA	-0.0869885	0.848615
ETFA	-0.11456	0.848615
KIR3DL1	-0.159133	0.848615
CR2	-0.210138	0.848615
SIAE	-0.298275	0.848615
IGHM	-0.304955	0.848615
BIRC2	-0.698573	0.848615
CDKN2B	-0.0968865	0.830245
AGER	0.736407	0.825988
HSPA1A	0.286386	0.825988
TAPBP	0.224049	0.825988
FBL	0.214497	0.825988
NTRK1	0.146399	0.825988
ACAN	0.117894	0.825988
KRT7	0.0817368	0.825988
ALPL	-0.119791	0.825988
CD27	-0.135305	0.825988
MRAP2	-0.13682	0.825988
CTRC	-0.20717	0.825988
G6PD	-0.255031	0.825988
OXT	-0.32361	0.825988
CDKN1B	-0.518828	0.825988
FCER2	-0.606186	0.825988
CRYBB2	0.281884	0.819153
CLEC4A	-0.0804	0.819153
NDUFAF3	-0.102529	0.819153
CD3G	0.725584	0.803658
CTNNB1	0.39868	0.803658
SPN	0.271573	0.803658
MRAP	0.146562	0.803658
IFIH1	0.133193	0.803658
NAGS	0.0494757	0.803658
RPS6KA1	-0.152147	0.803658
RAB21	-0.185379	0.803658
PSMD6	-0.22404	0.803658
IRF5	-0.325508	0.803658
STK4	-0.358479	0.803658
CD80	-0.372242	0.803658
GPD1	-0.578651	0.803658
FGFR2	0.142359	0.797224
CUBN	0.0589925	0.797224
MAP2K6	-0.223361	0.797224
HCE003167	-0.0107932	0.786281
CLTC	0.203678	0.781622
CD79B	0.0856654	0.781622
CFH	-0.0494106	0.781622
GPC6	-0.197406	0.781622
OGG1	-0.231977	0.781622
BGLAP	-0.252437	0.781622
IRF3	-0.319499	0.781622
CCDC80	-0.321361	0.781622
ACHE	-0.370407	0.781622
TIMP3	-0.418137	0.781622
PENK	-0.547484	0.781622
ABL1	0.203238	0.775457
RNF43	1.03542	0.759879
CEBPA	0.418405	0.759879
IL12B|IL23A	0.291738	0.759879
PRNP	0.126202	0.759879
KHK	0.0528073	0.759879
IGHG2	-0.0535328	0.759879
NEFH	-0.141908	0.759879
TKT	-0.216239	0.759879
GRK2	-0.328915	0.759879
SFRP4	-0.360346	0.759879
ACY1	-0.427384	0.759879
IGFBP2	-0.497358	0.759879
NARS2	-1.6733	0.743386
CCL7	0.903157	0.738426
ACAT2	0.192357	0.738426
BMPR1A	0.165694	0.738426
TCL1A	0.0231747	0.738426
FARS2	-0.10675	0.738426
CARD9	-0.161363	0.738426
PRL	-0.172534	0.738426
CNTN3	-0.249585	0.738426
HMBS	-0.333821	0.738426
PTTG1	0.168226	0.732877
RXRA	-0.053904	0.732829
PSG5	-0.20491	0.732829
GNAS	0.127279	0.722385
CD4	0.350228	0.717262
CISD2	0.169509	0.717262
FGF19	0.106413	0.717262
NDUFAF2	0.0718211	0.717262
ACADS	-0.0815351	0.717262
CD40LG	-0.14964	0.717262
FXYD2	-0.195261	0.717262
TDO2	-0.214021	0.717262
PFKFB3	-0.222913	0.717262
HMGB2	-0.289526	0.717262
RPS20	-0.301172	0.717262
NDUFB10	-0.0601261	0.71196
FUT2	-0.107915	0.71196
TGFB2	0.219894	0.711913
DEFA5	0.419928	0.696384
TMPRSS6	0.358298	0.696384
LIF	0.189767	0.696384
HOGA1	0.148389	0.696384
GNE	0.0754313	0.696384
POLB	-0.0188905	0.696384
SH3KBP1	-0.121945	0.696384
PGK1	-0.153256	0.696384
HLF	-0.202435	0.696384
CD226	-0.27154	0.696384
IL10RA	-0.272652	0.696384
IL1R1	-0.462579	0.696384
MSH2	-0.534943	0.696384
HCE004152	0.0122737	0.681881
PIPOX	0.101563	0.68108
ETNK1	0.253734	0.675791
GC	0.176769	0.675791
IL1B	0.0980542	0.675791
APCDD1	0.0665476	0.675791
GCDH	0.0297351	0.675791
C1S	-0.088719	0.675791
MCAM	-0.116272	0.675791
ASPA	-0.119049	0.675791
GLA	-0.144058	0.675791
RHOA	-0.196911	0.675791
GDF5	-0.254694	0.675791
TMPO	-0.270296	0.675791
COQ9	-0.305069	0.675791
UROS	-0.305281	0.675791
SPI1	-0.338849	0.675791
ABHD5	-0.421956	0.675791
DPP6	-0.506107	0.675791
CCN1	-0.762142	0.675791
CLEC7A	0.39609	0.660822
PIEZO1	-0.101264	0.660822
HMGA1	-0.117154	0.660779
PCBD1	0.297844	0.655481
EDN1	0.280231	0.655481
DCN	0.212248	0.655481
NCAM1	0.203536	0.655481
C2	0.159457	0.655481
ITGB6	0.120369	0.655481
JUN	-0.188529	0.655481
GBA	-0.200241	0.655481
A2M	-0.234402	0.655481
HBEGF	-0.388057	0.655481
MAZ	-0.560592	0.655481
ALDH2	-0.720565	0.655481
GAS7	-1.22603	0.655481
TLR4	-1.76308	0.65075
NID1	0.332468	0.635451
IGF2	0.319925	0.635451
HSPB1	0.255402	0.635451
MGA	0.158897	0.635451
PCSK9	0.102853	0.635451
TACO1	0.00132464	0.635451
DECR1	-0.0372936	0.635451
IFNAR1	-0.0955501	0.635451
CD79A	-0.16419	0.635451
OTC	-0.358785	0.635451
CYB5A	-0.367914	0.630888
PSENEN	0.0588501	0.621054
AKR1C2	-0.0084286	0.621054
PTS	0.733546	0.615701
PSMA2	0.424795	0.615701
C12orf65	0.413507	0.615701
CD58	0.341726	0.615701
IDUA	0.219755	0.615701
COX5A	0.149796	0.615701
PHKA1	0.120206	0.615701
TGFBR2	0.0879805	0.615701
IL20	0.0653795	0.615701
BACH2	0.0398873	0.615701
EIF2AK4	-0.282456	0.615701
MMP7	-0.285367	0.615701
PSPH	-0.457707	0.615701
XRCC1	-0.000726	0.611286
HAMP	0.586044	0.596228
HSPA1L	0.361728	0.596228
LBP	0.361129	0.596228
ACP5	0.232381	0.596228
TNFSF10	0.22034	0.596228
MRE11	0.18031	0.596228
UBE2T	0.119439	0.596228
PRDX3	0.0991191	0.596228
LAMTOR2	0.0453453	0.596228
HDGF	-0.0396823	0.596228
UPB1	-0.0479538	0.596228
IVD	-0.057211	0.596228
KMO	-0.0599665	0.596228
KLRC4	-0.138985	0.596228
PVR	-0.150202	0.596228
TNC	-0.154462	0.596228
THBS1	-0.229825	0.596228
NDUFAF5	-0.2383	0.596228
MRC1	-0.294899	0.596228
ERCC1	-0.346533	0.596228
EIF3B	-0.366453	0.596228
ALDOB	-0.384414	0.596228
S100A8	-0.562751	0.596228
NFE2L2	-0.965136	0.596228
HEPACAM	-0.0595106	0.591983
CD81	-0.0405792	0.582372
TNFSF14	0.298925	0.57703
TBK1	0.29115	0.57703
FOXRED1	0.257204	0.57703
MFAP5	0.215285	0.57703
CTSD	0.167777	0.57703
SEMA4A	0.137724	0.57703
CCL21	0.123224	0.57703
ACADVL	0.108402	0.57703
ATF3	0.0944222	0.57703
RB1	0.0678698	0.57703
RAB7B	0.0366623	0.57703
HRAS	-0.0407522	0.57703
CAV2	-0.0482608	0.57703
HCE001796	-0.0546115	0.57703
F2...1197	-0.0616234	0.57703
TIMP1	-0.0787497	0.57703
AIMP1	-0.122362	0.57703
POR	-0.123271	0.57703
CTNNA3	-0.169949	0.57703
CCL23	-0.173221	0.57703
IL13RA1	-0.214827	0.57703
C3	-0.223302	0.57703
ASAH1	-0.238204	0.57703
TNFAIP3	-0.40308	0.57703
RPSA	-0.412779	0.57703
ITCH	-1.1751	0.57703
CNTF	-0.0382082	0.563456
CTH	0.400669	0.558105
HMOX1	0.30865	0.558105
HSP90AA1	0.303172	0.558105
LGALS9	0.24551	0.558105
C4A|C4B	0.0884652	0.558105
TSC22D3	0.0358385	0.558105
GSS	0.00082845	0.558105
GALE	-0.009821	0.558105
SIRT1	-0.0696895	0.558105
PET117	-0.0831461	0.558105
TNFAIP8	-0.118323	0.558105
CFTR	-0.136956	0.558105
CAMK2A	-0.150835	0.558105
EWSR1	-0.267906	0.558105
IL2	-0.322334	0.558105
HK2	-0.344091	0.558105
MAPK1	-0.367246	0.558105
TNFSF12	0.404002	0.539452
CTNNA1	0.193838	0.539452
GDNF	0.167816	0.539452
OXCT1	0.0453341	0.539452
SCARB2	-0.0466448	0.539452
UGT1A1	-0.058299	0.539452
CDKN2C	-0.0711329	0.539452
DKK1	-0.118982	0.539452
ASL	-0.127597	0.539452
SCO1	-0.145398	0.539452
LDHA	-0.151075	0.539452
SGSH	-0.199181	0.539452
SELP	-0.201917	0.539452
DCC	-0.210554	0.539452
CSNK2A1|CSNK2B	-0.26253	0.539452
MGP	-0.291438	0.539452
SYK	-0.299799	0.539452
BMP4	-0.311242	0.539452
PADI4	-0.343763	0.539452
RNASEH1	0.104849	0.535576
GLRX5	-0.11851	0.535508
CPE	0.0533277	0.526288
FTH1|FTL	0.669065	0.521069
ALOX5	0.285507	0.521069
KDM1A	0.228759	0.521069
IDH1	0.199116	0.521069
GPX3	0.144411	0.521069
CD59	0.103375	0.521069
FGL2	0.10043	0.521069
RAD51C	0.0757228	0.521069
CLEC4D	0.030781	0.521069
HIBCH	0.00225873	0.521069
SH2D1A	-0.0907697	0.521069
FAS	-0.149934	0.521069
PPM1L	-0.18367	0.521069
S100A8|S100A9	-0.218071	0.521069
FOXO3	-0.242023	0.521069
TWF1	-0.268777	0.521069
STAT3	-0.350698	0.521069
PRKAA2|PRKAB2|PRKAG1	-0.437785	0.521069
VCAM1	-0.44715	0.521069
SIGLEC1	-0.313164	0.508139
RPIA	0.464599	0.502954
ALDH1A1	0.353279	0.502954
SERPINA3	0.273528	0.502954
PHYH	0.240572	0.502954
ADAMTS13	0.218347	0.502954
GALNT3	0.150462	0.502954
KITLG	0.131901	0.502954
DLAT	0.124917	0.502954
TNFRSF10A	0.0381526	0.502954
FOSL2	0.0318273	0.502954
DARS2	0.0232454	0.502954
MOG	-0.0600172	0.502954
TFAM	-0.0831264	0.502954
TPMT	-0.106318	0.502954
OCRL	-0.129415	0.502954
PFN1	-0.147194	0.502954
LONP1	-0.170636	0.502954
PRDX1	-0.190735	0.502954
MEOX1	-0.200869	0.502954
PACSIN2	-0.269753	0.502954
HMGCL	-0.323794	0.502954
SPINK1	-0.324751	0.502954
TIMD4	-0.34188	0.502954
TANK	-0.349984	0.502954
SNAP25	-0.423404	0.502954
ITGA1|ITGB1	-0.520468	0.502954
AKR1D1	-0.573678	0.502954
GLB1	-0.103581	0.490272
IL2RA	0.77244	0.490211
VAPB	-0.0969559	0.490181
CNDP1	0.293919	0.485105
FLT3	0.149108	0.485105
IL7R	0.148028	0.485105
IFIT2	0.140085	0.485105
IL17A	0.0670568	0.485105
HHEX	-0.0285845	0.485105
CFHR2	-0.0991541	0.485105
GLUD1	-0.102487	0.485105
TYK2	-0.165065	0.485105
GRHPR	-0.24608	0.485105
IL2RB	-0.282868	0.485105
FABP1	-0.341757	0.485105
PHGDH	-0.542156	0.485105
CRLF2	-2.46559	0.481343
PYCR1	-0.322785	0.472509
CFP	0.132176	0.46752
TENM3	0.117619	0.46752
VAMP7	0.0879023	0.46752
SIGLEC6	0.0547745	0.46752
HCLS1	0.00273459	0.46752
HAPLN1	-0.0617721	0.46752
ANTXR2	-0.101042	0.46752
CLIC1	-0.180364	0.46752
EMG1	-0.346165	0.46752
ITPA	-0.346527	0.46752
CXCL14	-0.486467	0.46752
ITGAV|ITGB3	-0.943787	0.46752
EPO	-1.23613	0.46752
BLK	0.434193	0.463796
OCLN	0.00079524	0.463767
KRAS	-0.2324	0.463767
PRAME	-0.0771205	0.455089
SDHAF2	-0.129558	0.455089
CFHR3	0.397387	0.450197
SELL	0.164245	0.450197
RBP4	0.0377047	0.450197
TREML1	0.0192398	0.450197
SARS2	-0.0010798	0.450197
HNRNPA1	-0.0079163	0.450197
HLA-DQA2	-0.106454	0.450197
CP	-0.121003	0.450197
LPIN1	-0.176903	0.450197
LILRB5	-0.183721	0.450197
C7	-0.206651	0.450197
LILRB1	-0.24504	0.450197
IL16	-0.251865	0.450197
TBCE	-0.473529	0.450197
CMIP	-0.604644	0.450197
CREM	-0.0387254	0.446474
ANXA5	-0.297956	0.446474
DTNBP1	-0.0633569	0.437922
HMGCS2	-0.425013	0.437922
GCG	-0.48813	0.437922
SKP2	0.389837	0.433136
CTSH	0.1411	0.433136
ASRGL1	0.0940211	0.433136
FGFR1	0.0284866	0.433136
ECHS1	-0.0129182	0.433136
PRKG1	-0.0474291	0.433136
FMO3	-0.0475398	0.433136
PSMB10	-0.0628308	0.433136
MYZAP	-0.0868965	0.433136
B3GNT2	-0.099683	0.433136
IL31	-0.169912	0.433136
IL17RA	-0.215365	0.433136
IL9	-0.251115	0.433136
PON2	-0.298162	0.433136
QPCT	-0.724369	0.433136
CUL1	-0.976887	0.433136
KDR	-0.113224	0.421006
IGLL1	0.555377	0.416333
TLR5	0.270591	0.416333
DPP10	0.0746938	0.416333
SERAC1	0.0542603	0.416333
INA	0.0391637	0.416333
COG8	-0.0696278	0.416333
COMMD1	-0.661717	0.416333
LOXL2	-0.164885	0.412692
SETD2	-0.0350039	0.412642
RNASET2	0.190501	0.399787
BCAT2	0.0466676	0.399787
TAT	0.0376421	0.399787
PLAUR	0.0228322	0.399787
ASNS	-0.0197255	0.399787
FGB	-0.0209981	0.399787
MAP2K1	-0.0574983	0.399787
FAH	-0.070699	0.399787
MICB	-0.100873	0.399787
PRSS2	-0.167448	0.399787
MAD1L1	-0.168359	0.399787
KIF23	-0.194112	0.399787
FLT4	-0.203411	0.399787
XRCC4	-0.206392	0.399787
CBS	-0.224045	0.399787
VCL	-0.235207	0.399787
APOB	-0.244791	0.399787
SMAD5	-0.260281	0.399787
BLOC1S6	-0.364192	0.399787
FOXM1	-0.371382	0.399787
UNC93B1	-0.492095	0.399787
ATG5	-0.539624	0.399787
HCE000483	0.00887458	0.396411
LPL	0.139604	0.3961
CSNK2A1	-0.0553869	0.3961
XBP1	0.0593111	0.387922
PDGFRA	0.691299	0.383497
SOD1	0.450152	0.383497
UPP1	0.385974	0.383497
PLAT	0.222644	0.383497
PTHLH	0.14121	0.383497
ADAMTSL2	0.128748	0.383497
FGF7	0.0788423	0.383497
MCEE	0.072488	0.383497
GAL	0.0721982	0.383497
SERPINA7	0.0692324	0.383497
TNFRSF1B	0.0261738	0.383497
HPSE	0.00893526	0.383497
CSF2RA	-0.0980901	0.383497
NTRK2	-0.125694	0.383497
SPP1	-0.172089	0.383497
GSTT1	-0.273085	0.383497
DDX6	-0.292692	0.383497
CCT7	-0.415082	0.383497
DDC	0.0340696	0.379806
TIAM1	0.144591	0.371752
KLF4	-0.10848	0.371752
NDUFAF1	0.645727	0.36746
BPGM	0.282937	0.36746
FNDC4	0.279958	0.36746
GAA	0.156786	0.36746
NFU1	0.0979531	0.36746
COX4I2	0.0319099	0.36746
ADCYAP1R1	-0.0291674	0.36746
GORAB	-0.041555	0.36746
NT5E	-0.0510385	0.36746
RELB	-0.0572508	0.36746
CBLIF	-0.0848812	0.36746
GOT2	-0.113592	0.36746
FN1...1071	-0.154505	0.36746
AMT	-0.177585	0.36746
PF4	-0.179537	0.36746
MICA	-0.206024	0.36746
IL1R2	0.375268	0.36376
PRKAA1|PRKAB1|PRKAG1	-0.384711	0.36376
HCE003183	0.0127588	0.355829
NHEJ1	0.29081	0.351675
ARHGDIA	0.225631	0.351675
CCL3	0.131744	0.351675
ALDH5A1	0.112931	0.351675
F11	0.109582	0.351675
TSLP	0.105322	0.351675
SHMT1	0.0679883	0.351675
GP1BA	0.0482776	0.351675
ANXA2	0.0101336	0.351675
ARNT	-0.0508403	0.351675
HSF1	-0.0552556	0.351675
RANGAP1	-0.0961377	0.351675
PROC...902	-0.111689	0.351675
CHIT1	-0.166986	0.351675
PTK2	0.614069	0.347959
VAV3	0.292025	0.347959
PMS2	0.0562077	0.347959
HYAL1	0.104733	0.33614
CCL20	0.0675395	0.33614
B4GALT5	0.0355559	0.33614
THBS2	0.0168102	0.33614
TAC1	-0.041864	0.33614
RPL5	-0.0686589	0.33614
HSD11B1	-0.108838	0.33614
CD28	-0.109773	0.33614
OASL	-0.129168	0.33614
CTLA4	-0.129544	0.33614
HSPA5	-0.246397	0.33614
PRKAR2B	-0.384618	0.33614
KDM4C	-0.538788	0.33614
TNFRSF18	-0.554905	0.33614
TNFSF4	-0.0125349	0.332403
BCL2A1	-0.0137632	0.332403
TMEM70	0.11126	0.324717
NCR1	-0.130115	0.324717
SNAI2	0.928217	0.320853
HLA-G	0.117989	0.320853
PEX5	0.104151	0.320853
SMS	0.0840479	0.320853
PCK2	0.0835948	0.320853
BMP2	0.076196	0.320853
BOLA3	0.0559775	0.320853
PSMA4	0.0201679	0.320853
FXN	0.0089536	0.320853
PCSK2	-0.0227783	0.320853
NUTF2	-0.0245801	0.320853
PTPRS	-0.0688024	0.320853
IGFBP6	-0.106663	0.320853
CCL5	-0.125859	0.320853
CFHR5	-0.134959	0.320853
A4GALT	-0.146479	0.320853
PSMB9	-0.149625	0.320853
CD8A	-0.172237	0.320853
LEP	-0.237064	0.320853
CALD1	-0.262813	0.320853
CHD7	-0.0909567	0.31711
FANCF	0.198202	0.309526
IL23R	-0.0523785	0.309526
HEXA	2.33922	0.305813
APOL1	0.262852	0.305813
FGF5	0.259752	0.305813
PLA2G4A	0.0658909	0.305813
PGF	0.0509104	0.305813
HTR2A	-0.0104063	0.305813
GHRL	-0.0170933	0.305813
EIF4EBP1	-0.0201223	0.305813
SET	-0.0517193	0.305813
DNM2	-0.0609881	0.305813
PSMA5	-0.0778556	0.305813
HADH	-0.0976366	0.305813
MMAB	-0.105333	0.305813
TACSTD2	-0.13319	0.305813
WNT10A	-0.151154	0.305813
TNFRSF13C	-0.162188	0.305813
SNCA	-0.177457	0.305813
APOA5	-0.253654	0.305813
FASN	-0.325056	0.305813
TIRAP	-0.424148	0.305813
IMMP2L	-0.462751	0.305813
CPT1B	-0.0484749	0.302021
DHFR	0.0787338	0.294576
LCK	-0.0303859	0.294576
CBX7	-0.319126	0.294576
PUS1	-1.76466	0.294576
RBL2	0.210904	0.291017
SAT1	0.0973058	0.291017
DCXR	0.0909009	0.291017
NTF3	0.0620429	0.291017
MMP10	0.0581448	0.291017
SCO2	0.0264062	0.291017
C5	0.00733972	0.291017
CLEC1A	-0.0046842	0.291017
FOLR1	-0.0199671	0.291017
ODC1	-0.0455189	0.291017
ADGRE2	-0.0771273	0.291017
WAS	-0.226733	0.291017
JAK2	-0.360073	0.291017
LMNB1	0.221365	0.287192
VIP	-0.125557	0.279868
MLN	0.356475	0.276465
TGFB1	0.333506	0.276465
HPRT1	0.161948	0.276465
CDK1|CCNB1	0.132561	0.276465
PSME3	0.0548672	0.276465
CD44	0.0477313	0.276465
FIS1	-0.160143	0.276465
SELENBP1	-0.369531	0.276465
HCE004359	0.00379165	0.265398
BCL2	0.327079	0.262153
ICOSLG	0.317474	0.262153
IGFALS	0.157452	0.262153
FETUB	0.148016	0.262153
CREBBP	0.102392	0.262153
CD274	0.0886501	0.262153
CCDC92	0.0579904	0.262153
FIG4	0.0271133	0.262153
GSN	0.00489022	0.262153
CAV3	-0.0048999	0.262153
BTD	-0.0557547	0.262153
CAVIN1	-0.0843458	0.262153
UBE2E1	-0.119272	0.262153
TPI1	-0.120727	0.262153
COL18A1	-0.153801	0.262153
VPS26A	-0.163404	0.262153
KNG1...317	-0.167954	0.262153
AREG	-0.168191	0.262153
PIK3CA|PIK3R1	-0.249898	0.262153
B2M	-0.273628	0.262153
SMAD3	-0.381719	0.262153
PIP	-0.403586	0.262153
DAPP1	-0.451752	0.262153
HCE004331	-0.0069198	0.251523
SLC6A14	1.00367	0.248081
IL1RN	0.476166	0.248081
BTC	0.258932	0.248081
FASLG	0.178241	0.248081
SRPK2	0.151437	0.248081
ACE	0.0746171	0.248081
PPARGC1A	0.0357212	0.248081
FCRL3	0.00820581	0.248081
DPYS	-0.010511	0.248081
CDHR3	-0.0208646	0.248081
SDHAF1	-0.0373686	0.248081
LILRA4	-0.0425222	0.248081
ITGB5	-0.0470068	0.248081
NPM1	-0.0535102	0.248081
VCP	-0.0813268	0.248081
APOC3	-0.125755	0.248081
TFRC	-0.173255	0.248081
GM2A	-0.209043	0.248081
COL3A1	-0.250112	0.248081
GDI1	-2.59287	0.248081
NDUFB8	-0.0321293	0.237171
MOCOS	0.43408	0.234246
GYG2	0.354412	0.234246
HNRNPA2B1	0.095759	0.234246
CCL3L1	0.0580225	0.234246
SERPING1	0.037488	0.234246
CFB	-0.0016746	0.234246
GSR	-0.0161719	0.234246
SELPLG	-0.0204754	0.234246
CD8B	-0.0288691	0.234246
HSPD1	-0.0355378	0.234246
USF1	-0.0429233	0.234246
PNPLA2	-0.0575345	0.234246
ACADM	-0.0713883	0.234246
NECTIN2	-0.111528	0.234246
SLC3A1	-0.124591	0.234246
ITLN1	-0.214599	0.234246
ITGA2B|ITGB3	-0.254612	0.234246
DERL1	-0.255335	0.234246
CES1	-0.255989	0.234246
HES1	-0.415191	0.234246
GSK3B	-0.455185	0.234246
FANCL	0.0117959	0.230262
TNFRSF14	-0.0568727	0.230262
FOXP1	-0.12542	0.223411
TG	0.211786	0.220647
IL6	0.211783	0.220647
APOA2	0.17645	0.220647
P4HB	0.157349	0.220647
TFPI	0.110666	0.220647
TXNIP	0.0836015	0.220647
NCR3	0.0427416	0.220647
TAF15	-0.0369921	0.220647
CSF3	-0.0551611	0.220647
SMAD4	-0.06628	0.220647
ATIC	-0.0816771	0.220647
FN1...996	-0.124061	0.220647
RFX5	-0.15867	0.220647
LSP1	-0.168297	0.220647
MAPK8	-0.192352	0.220647
SDHB	-0.219182	0.220647
CCL11	-0.244416	0.220647
ACAT1	-0.272905	0.220647
TNFRSF1A	-0.288074	0.220647
FGF23	-0.783329	0.220647
PAX4	-1.02013	0.220647
LDLR	0.446695	0.216643
HJV	-0.0387877	0.216619
GLT8D1	-0.0755408	0.216619
AMN	-0.0054404	0.209897
GBP5	0.100914	0.209885
TNFRSF11A	0.0161273	0.209885
BCL2L11	1.55334	0.207283
PRTN3	0.4108	0.207283
IL12B	0.277428	0.207283
ETHE1	0.20724	0.207283
IL1RL1	0.20121	0.207283
ACLY	0.0447763	0.207283
CDSN	-0.0034739	0.207283
RRM2B	-0.0352937	0.207283
MMADHC	-0.0363392	0.207283
CS	-0.0640962	0.207283
GRPEL1	-0.0797288	0.207283
CXCL1	-0.106555	0.207283
HNMT	-0.24041	0.207283
NR4A1	-0.0657475	0.203221
RAP2A	1.47984	0.203209
JUND	-0.0647533	0.203209
MUC1	0.956223	0.196592
SOX10	-0.0628857	0.196592
HLA-C	0.311041	0.19415
RAG1	0.199091	0.19415
APOA1	0.100228	0.19415
HNF4A	0.087905	0.19415
FCGR3B	0.0561925	0.19415
SIRT3	0.0467179	0.19415
IL18R1	0.0466856	0.19415
VEGFA	0.00073505	0.19415
FOXP3	-0.0116842	0.19415
ADIPOQ	-0.0542515	0.19415
TFPI2	-0.0823734	0.19415
ENTPD6	-0.0983557	0.19415
NRAS	-0.151966	0.19415
APOA4	-0.177108	0.19415
GAS6	-0.232737	0.19415
IL7	0.0771334	0.190063
ADH1B	-0.0052497	0.190032
MASP1	-0.0081612	0.190032
ZFAND3	1.59048	0.181248
LCN2	0.420867	0.181248
FCGR2A	0.419929	0.181248
CDCP1	0.298436	0.181248
NCF1	0.282629	0.181248
PSME1	0.201049	0.181248
CX3CL1	0.0978878	0.181248
RET	0.0740972	0.181248
ANGPTL4	0.0706044	0.181248
TNFAIP6	0.05789	0.181248
CLU	0.0244461	0.181248
ITGA6	-0.0104425	0.181248
APOC2	-0.0658743	0.181248
AKR1C3	-0.0900805	0.181248
GNPTG	-0.0912807	0.181248
CD3E	-0.151704	0.181248
IL2RG	-0.216156	0.181248
GPX1	-0.232238	0.181248
TGM1	0.228455	0.177084
RAD51	0.0160574	0.177084
ENG	-0.0877507	0.170696
HGF	0.704036	0.168574
AHCY	0.177574	0.168574
FGF2	0.0661984	0.168574
CYP3A4	0.0484478	0.168574
ECE1	0.0223883	0.168574
ARG2	-0.0049496	0.168574
AZGP1	-0.0763573	0.168574
FH	-0.112073	0.168574
BTK	-0.19328	0.168574
TREM1	-0.197014	0.168574
TXNDC5	-0.19839	0.168574
SNRPD3	-0.210149	0.168574
PLEK	-0.22801	0.168574
PIP4K2A	-0.244511	0.168574
IFNGR1	-0.293759	0.168574
CD163	-0.350831	0.168574
YY1	0.0663419	0.158092
XDH	-0.184103	0.158092
PTGS2	0.591382	0.156127
VSIG4	0.146605	0.156127
IAPP	0.114734	0.156127
CASP8	0.10825	0.156127
IL5	0.0245385	0.156127
CDKN1A	-0.0267424	0.156127
AHSG	-0.0489627	0.156127
ENO1	-0.053657	0.156127
RARRES2	-0.0630803	0.156127
GCKR	-0.0689367	0.156127
CA4	-0.0986096	0.156127
CCT5	-0.121115	0.156127
PKM	-0.145696	0.156127
ACP2	-0.147397	0.156127
AKT1	-0.305388	0.156127
MGMT	-0.386522	0.156127
TRH	-0.689518	0.156127
GFAP	-0.757562	0.156127
ENO3	-1.11234	0.156127
HCK	0.785852	0.151883
TLR2	-0.0532645	0.151875
PRKCD	0.00160368	0.145722
WNT7A	-0.0675846	0.145714
ACVR1	0.254616	0.143906
SAA1	0.251679	0.143906
PCK1	0.0740169	0.143906
SOD2	0.0654174	0.143906
C8A|C8B|C8G	0.0390938	0.143906
GCK	0.0317314	0.143906
BATF3	0.0280099	0.143906
NGF	0.0200265	0.143906
VLDLR	0.0105282	0.143906
FTO	-0.0056564	0.143906
IL17C	-0.0202061	0.143906
ADSL	-0.0506829	0.143906
TNFSF11	-0.0624846	0.143906
COASY	-0.0734993	0.143906
ICAM1	-0.0851928	0.143906
EDAR	-0.103133	0.143906
HSPH1	-0.113472	0.143906
ALDOA	-0.151136	0.143906
PARK7	-0.300747	0.143906
PPP1R9B	-0.405463	0.143906
SMAD2	-0.522124	0.143906
THRA	-0.0095843	0.133568
IL32	0.0165045	0.133561
MITF	-0.221807	0.133561
RCAN1	0.378086	0.131907
ITGA3|ITGB1	0.211867	0.131907
OSM	0.0901652	0.131907
MMACHC	0.0356744	0.131907
WWOX	0.0346973	0.131907
ARL6	-0.0164389	0.131907
PROC...1043	-0.0248956	0.131907
VIM	-0.0446861	0.131907
TYMS	-0.0456936	0.131907
TPP2	-0.0461381	0.131907
GRB14	-0.0847614	0.131907
TFF3	-0.121635	0.131907
GNS	-0.127708	0.131907
ITGA4|ITGB1	-0.136897	0.131907
PPP3CA|PPP3R1	-0.248496	0.131907
IRAK4	-0.326954	0.131907
CHMP2B	-0.343514	0.131907
PTEN	-0.46396	0.131907
NEGR1	-0.0783888	0.127569
TFF1	0.301561	0.12013
MMP9	0.269984	0.12013
SQSTM1	0.211833	0.12013
ST3GAL1	0.171891	0.12013
PYGL	0.108874	0.12013
CTSC	0.0773467	0.12013
DSG1	0.0768389	0.12013
AQP4	0.0708955	0.12013
CHL1	0.0273851	0.12013
IDS	0.0123971	0.12013
GSTP1	-0.0197257	0.12013
GP1BB	-0.0381829	0.12013
PAM	-0.0936789	0.12013
DBT	-0.0939841	0.12013
PDHX	-0.126434	0.12013
YARS2	-0.149613	0.12013
CD55	-0.219598	0.12013
PRKCA	-0.435981	0.12013
KIAA0319L	-0.0020393	0.115757
HCE004333	-0.0004867	0.109954
RUNX3	0.0694525	0.109931
ABHD12	0.0121142	0.109925
KMT2D	-0.0079348	0.109925
PROS1	0.0629606	0.108572
ARL11	0.0479375	0.108572
KIF3A	0.0212395	0.108572
STIM1	0.00055035	0.108572
SURF1	-0.0048101	0.108572
PGLS	-0.0261959	0.108572
C1QA|C1QB|C1QC	-0.0291768	0.108572
F13A1|F13B	-0.0545514	0.108572
TK2	-0.0548253	0.108572
IL19	-0.0564776	0.108572
IL12A|EBI3	-0.0711436	0.108572
CTSA	-0.0762911	0.108572
CNTNAP2	-0.109172	0.108572
EGF	-0.125944	0.108572
PCOLCE	-0.154159	0.108572
CD69	-0.243017	0.108572
ARSA	-0.282393	0.108572
ANGPT2	-0.349344	0.108572
HBB	0.170913	0.0984392
PTPN1	0.0143203	0.0984392
CD83	0.00726974	0.0984392
RELN	0.218554	0.0972319
LDHB	0.160483	0.0972319
GPHN	0.124499	0.0972319
ADGRG1	0.109205	0.0972319
FGF6	0.0804879	0.0972319
CCL18	0.0770045	0.0972319
CD86	0.0495935	0.0972319
BCHE	0.0355379	0.0972319
EREG	0.0180153	0.0972319
PML	0.0110301	0.0972319
CST3	-0.0009125	0.0972319
AK1	-0.0057333	0.0972319
AOC3	-0.0149548	0.0972319
MGAT5	-0.0205906	0.0972319
MFGE8	-0.0254695	0.0972319
CTSK	-0.0364513	0.0972319
CD2	-0.0586169	0.0972319
CD5	-0.0770815	0.0972319
FERMT3	-0.092001	0.0972319
HSD17B4	-0.107111	0.0972319
VASN	-0.118045	0.0972319
SUMF1	-0.143098	0.0972319
CDH17	-0.370321	0.0972319
HSPA9	-0.387492	0.0972319
PRKCQ	-0.42157	0.0972319
CHEK2	-0.422938	0.0972319
PRDX5	-0.0270853	0.0871762
UNC13A	-0.169482	0.0871718
SUOX	0.335462	0.0861077
GAPDH	0.223734	0.0861077
IL31RA	0.085244	0.0861077
CD209	0.0643779	0.0861077
ALK	0.0518825	0.0861077
IL6R	0.0487188	0.0861077
S100A6	0.0366006	0.0861077
SAMHD1	0.0232312	0.0861077
CD70	0.0220847	0.0861077
SERPINA1	0.0214064	0.0861077
HERC5	-0.0001815	0.0861077
LRP2	-0.0130449	0.0861077
STAR	-0.020075	0.0861077
PFKM	-0.0215719	0.0861077
SDC3	-0.0278197	0.0861077
F8	-0.0565117	0.0861077
PNPO	-0.0573168	0.0861077
KRT19	-0.0748606	0.0861077
AIFM1	-0.144713	0.0861077
KPNB1	-0.153727	0.0861077
F2...1083	-0.174159	0.0861077
PRPS1	-0.216962	0.0861077
CASP3	-0.264468	0.0861077
LDLRAP1	-0.407685	0.0861077
CA3	-0.453656	0.0861077
CYP2C19	-1.55185	0.0861077
IL10	-0.0429439	0.0761294
ALDH1B1	-0.0119012	0.0761217
NEU1	-0.0490723	0.0761217
PDE4D	0.886438	0.0751974
VNN2	0.185927	0.0751974
SAR1B	0.151117	0.0751974
CFD	0.144601	0.0751974
ADM	0.117125	0.0751974
TNFRSF11B	0.0849499	0.0751974
FUCA1	0.0302921	0.0751974
PDHB	0.00566577	0.0751974
SERPINA5	-0.0129941	0.0751974
RAN	-0.0152267	0.0751974
ALAD	-0.0167625	0.0751974
NPY	-0.0236709	0.0751974
BARD1	-0.0273689	0.0751974
TGFBI	-0.0351979	0.0751974
STAT5A	-0.0387624	0.0751974
DDOST	-0.0514698	0.0751974
BAG3	-0.0535387	0.0751974
FCGR3A	-0.0942306	0.0751974
HSPA6	-0.122379	0.0751974
TNFRSF4	-0.170668	0.0751974
ACADSB	-0.202405	0.0751974
LMNB2	-0.213507	0.0751974
VEGFD	-0.300762	0.0751974
GSTM1	-0.36977	0.0751974
FYN	-0.429515	0.0751974
PRC1	-0.0875792	0.0706812
MYC	0.025969	0.0706776
TLR3	0.0082382	0.0652872
IRF4	-0.122439	0.0652872
RNASE3	1.04619	0.0644992
SPR	0.812145	0.0644992
HBA1|HBB	0.406356	0.0644992
NFKBIE	0.372984	0.0644992
TGM2	0.173082	0.0644992
CCL19	0.113954	0.0644992
GMPR	0.0826953	0.0644992
C9	0.0538769	0.0644992
MERTK	0.024866	0.0644992
HSP90AB1	0.00972874	0.0644992
KIT	0.00384572	0.0644992
NDUFV2	-0.0111116	0.0644992
METRNL	-0.0247582	0.0644992
ZAP70	-0.037386	0.0644992
PTPRJ	-0.0587797	0.0644992
MVK	-0.0922217	0.0644992
PRSS1	-0.0938237	0.0644992
FGFR3	-0.096147	0.0644992
UBE2L3	-0.107386	0.0644992
NDUFA2	-0.130541	0.0644992
FOXO1	-0.142835	0.0644992
CD46	-0.18221	0.0644992
TAGLN	-0.301417	0.0644992
APRT	-0.313296	0.0644992
PMM2	-0.341447	0.0644992
TNNT2	-0.495841	0.0644992
ERCC4	-0.502543	0.0644992
PC	-0.561199	0.0644992
HAVCR2	-1.73332	0.0644992
TINF2	-0.0437265	0.0599533
KMT2C	-0.0651926	0.0599503
IFNA2	0.0222268	0.0546721
ANXA3	-0.0659031	0.0546667
CDK2	-0.102815	0.0546667
NDEL1	0.176319	0.0540113
TPP1	0.0552124	0.0540113
GHR	0.0509938	0.0540113
KL	0.0431915	0.0540113
GZMA	-0.0297153	0.0540113
REN	-0.0442142	0.0540113
CHCHD10	-0.046201	0.0540113
HERPUD2	-0.0559206	0.0540113
RAC1	-0.0753796	0.0540113
RGMB	-0.0877062	0.0540113
MLYCD	-0.0896019	0.0540113
ME1	-0.0969239	0.0540113
EIF4G1	-0.0995198	0.0540113
BTN3A2	-0.132933	0.0540113
SH3BGRL2	-0.207327	0.0540113
AKT2	-0.243442	0.0540113
RPS6KB1	-0.291069	0.0540113
FTCD	-0.440181	0.0540113
HCE003300	0.0026829	0.0494361
INPP5E	-0.0141235	0.0442606
CDC42	0.107808	0.0442584
IFNG	0.0506808	0.0442584
CD320	-0.235467	0.0442584
ATF6	0.110873	0.0437316
LTBR	0.073043	0.0437316
PSAP	0.0455827	0.0437316
GGH	0.0199552	0.0437316
PDGFRB	-0.0223348	0.0437316
CETP	-0.0413146	0.0437316
HPD	-0.0693137	0.0437316
FCGR2B	-0.107994	0.0437316
FBP2	-0.13205	0.0437316
TPM4	-0.153758	0.0437316
LYZ	-0.163587	0.0437316
EFEMP1	-0.26117	0.0437316
TNFRSF21	-0.300227	0.0437316
GFER	-0.421303	0.0437316
INS	-0.152474	0.0391352
MMP3	0.0266358	0.0391333
PDP1	0.0462774	0.0340606
BMF	0.888541	0.0336584
RFXAP	0.202638	0.0336584
VDR	0.154161	0.0336584
IGFBP3	0.071753	0.0336584
KNG1...1343	0.0588549	0.0336584
CXCL12	0.0334002	0.0336584
SLC22A16	-0.0070887	0.0336584
NDUFS4	-0.0246348	0.0336584
HMGB1	-0.037846	0.0336584
LILRA5	-0.0395312	0.0336584
HYOU1	-0.0465939	0.0336584
PIK3CG	-0.0502995	0.0336584
MANBA	-0.0587306	0.0336584
CCL22	-0.235853	0.0336584
ALDH6A1	-0.429027	0.0336584
HEXIM1	-0.438071	0.0336584
TSHR	0.185642	0.0290401
CA2	0.0515714	0.0290401
PEX26	0.0241413	0.0290401
MBL2	-0.060785	0.0290401
PPT1	0.0369537	0.0240715
CDH1	0.138385	0.0237897
JAG2	0.121071	0.0237897
CELA2A	0.107435	0.0237897
UTS2	0.0626547	0.0237897
SHBG	0.0595563	0.0237897
DNM1L	0.0548929	0.0237897
SLC14A1	0.012893	0.0237897
ACP3	0.00053647	0.0237897
MMP12	-0.0054285	0.0237897
HDAC8	-0.0122147	0.0237897
HP	-0.0142028	0.0237897
CD14	-0.0170122	0.0237897
RGS1	-0.0185926	0.0237897
NDRG1	-0.0295236	0.0237897
CTF1	-0.0336249	0.0237897
QDPR	-0.0356625	0.0237897
FKBP5	-0.0499884	0.0237897
MUSK	-0.0699758	0.0237897
STAMBP	-0.11718	0.0237897
UMOD	-0.169598	0.0237897
PCSK1	-0.176236	0.0237897
BMP6	-0.183962	0.0237897
CD7	-0.289419	0.0237897
ACOX1	-0.320356	0.0237897
GATM	-0.674255	0.0237897
HK1	-0.983626	0.0237897
MFN1	0.386888	0.0191546
ACADL	0.253017	0.0142913
TNF	0.204749	0.0142893
NR3C1	-0.0067596	0.0142893
FCER1A	0.229456	0.0141236
ARG1	0.185595	0.0141236
TMEM106B	0.090698	0.0141236
NAMPT	0.0842005	0.0141236
BTG1	0.0541823	0.0141236
ST6GALNAC2	0.0486039	0.0141236
SLC25A1	0.0299403	0.0141236
TP53	0.0220773	0.0141236
F9	0.0197722	0.0141236
PPARA	0.0136015	0.0141236
ANG	-0.0009012	0.0141236
C6	-0.0108277	0.0141236
GNAS|GNAS	-0.0186685	0.0141236
UBE2L6	-0.0187524	0.0141236
CA1	-0.019855	0.0141236
F7	-0.0264225	0.0141236
PPM1B	-0.0509264	0.0141236
PSMC3	-0.0602575	0.0141236
POMC...1441	-0.0694626	0.0141236
ETS2	-0.0886574	0.0141236
UBQLN4	-0.0960612	0.0141236
RAB32	-0.10489	0.0141236
IFNLR1	-0.108258	0.0141236
UBQLN2	-0.118338	0.0141236
PHF6	-0.188733	0.0141236
GAP43	-0.365813	0.0141236
LTB4R	-0.642892	0.0141236
CST1	-0.85093	0.0141236
PSMA6	0.0662555	0.00471221
TLR1	0.0224823	0.00471221
POLH	0.00693513	0.00471221
UNG	0.297063	0.0046581
BCL6	0.0504832	0.0046581
BCL2L1	0.0458175	0.0046581
AGRP	0.0307225	0.0046581
RAB11B	0.016772	0.0046581
PNP	0.0107857	0.0046581
B4GALT1	0.0001998	0.0046581
HCE000104	-0.0012221	0.0046581
PLOD2	-0.0062512	0.0046581
NOTCH1	-0.0154856	0.0046581
TNFRSF12A	-0.0157594	0.0046581
ANGPTL3	-0.0193435	0.0046581
ADA2	-0.040618	0.0046581
PHEX	-0.0625079	0.0046581
ALDH3A1	-0.0653692	0.0046581
MNX1	-0.0725714	0.0046581
PSMB4	-0.104239	0.0046581
RETN	-0.179095	0.0046581
IL22	-0.281519	0.0046581
GFPT1	-0.2869	0.0046581
SOD3	0.983049	0
MCL1	0.263009	0
WNT3A	0.137181	0
TREM2	0.0705284	0
C5|C6	0.0487936	0
MMP14	-0.0567279	0
CCN2	-0.064543	0
IL27|EBI3	-0.0682007	0
FBLN5	-0.0865086	0
NAGLU	-0.104637	0
CPN1	-0.127578	0
HGD	-0.39101	0
AGXT	-0.733759	0

[truncated: 30 more sheets: Fig. 3B, Fig. 3C, Fig. 3D, Fig. 3E, Fig. 3F, Fig 3I, Fig. 4A, Fig. 4B, Fig. 4C, Fig. 4D, Fig. 4E, Fig. 4F, Fig. 4G, Fig. 4H, Fig. 4I, Fig. 5A, Fig. 5C, Fig. 5D, Fig. 5E, Fig. 5F …]
